# Supplementary material for: Influence of reward and location on dogs’ behaviour toward an interactive artificial agent
Source: Sci Rep. 2023 Jan 19;13:1093. doi: 10.1038/s41598-023-27930-8 (PMC9852237; doi:10.1038/s41598-023-27930-8)
Supplement: Supplementary file 1 — Supplementary Information 1. [file 41598_2023_27930_MOESM1_ESM.xlsx]

## Sheet: Information
Electronic supplementary material for:
Influence of reward and location on dogs’ behaviour toward an interactive artificial agent
by Svenja Capitain, Ádám Miklósi and Judit Abdai
in Scientific Reports

## Sheet: Subjects
ID	Breed	Age (year)	Sex	Subgroup	Side of UMO	Familiar UMO
Indirect Reward Group (with praise and food)								Subgroup
1	Labrador Retriever	1	Male	Change	Left	White		Change: The UMO changed its starting position between two locations in every trials of the Familiarization phase
2	Mongrel	9	Male	Same	Left	Black		Same: The UMO used the same location as starting position in the Familiarization phase
3	Border Collie	8	Male	Change	Right	White
4	Red Border Collie	1.5	Female	Same	Right	Black		Side of UMO
5	Shiba Inu	2	Male	Change	Left	Black		The side of room (from the viewpoint of the dog) where the UMO was placed in the first trial of the Familiarization phase
6	Mongrel	2	Female	Same	Left	White
7	Golden Retriever	4	Female	Change	Right	Black		Familiar UMO
8	Mongrel	8.5	Male	Same	Right	White		The UMO used as familiar one, that is, the UMO used in the Familiarization phase
Indirect Reward Group (with only praise)
9	Border Collie	10	Male	Change	Left	White
10	Golden Retriever	1	Male	Same	Left	Black
11	Mongrel	2	Female	Change	Right	White
12	Hungarian Vizsla	8	Female	Same	Right	Black
13	Border Collie	6	Female	Change	Left	Black
14	German Shepard	5	Female	Same	Left	White
15	Cocker Spaniel	3	Female	Change	Right	Black
16	Red Border Collie	1	Female	Same	Right	White
34	Poodle	7	Male	Change	Right	Black
Direct Reward Group
17	Border Collie	1	Female	Change	Left	White
18	Sheltie	8	Male	Change	Right	White
19	Mongrel	1	Male	Change	Left	White
20	Border Collie	7	Female	Change	Right	White
21	Mongrel	9	Male	Change	Left	Black
22	Mix (Schnauzer)	6	Female	Change	Right	Black
23	Mongrel	5	Female	Change	Left	Black
24	Mongrel	7	Male	Change	Right	Black
25	Border Collie	8	Male	Same	Left	White
26	German Boxer	4	Male	Same	Right	White
27	Labrador Retriever	5.5	Male	Same	Left	White
28	Hungarian Greyhound	3	Female	Same	Right	White
29	Labrador Retriever	3	Female	Same	Left	White
30	Mongrel	5	Male	Same	Right	Black
31	Mongrel	9	Male	Same	Left	Black
32	Hungarian Vizsla	10	Female	Same	Right	Black
ID	Breed	Age (year)	Sex	Subgroup	Side_UMO	Familiar UMO	Original group	Reason of exclusion
E1	American Staffordshire Terrier	5	Male	Change	Right	White	Indirect Reward Group (with only praise)	No recording of the experiment
E2	German Shepherd	7	Male	Same	Right	White	Indirect Reward Group (with praise and food)	The dog continuously attacked the UMO and thus the experiment was interrupted
E3	Labrador Retriever	5	Female	Change	Left	White	Indirect Reward Group (with praise and food)	The dog stopped fetching the object after a while
E4	Border Collie	1.5	Male	Same	Right	White	Indirect Reward Group (with praise and food)	The dog stopped fetching the object after a while
E5	Miniature Spitz	1	Female	Same	Left	Black	Direct Reward Group	The dog was small enough to fit in the cage and we could not prevent it
E6	Kelpie	1.5	Male	Change	Right	Black	Indirect Reward Group (with only praise)	The dog was destressed by the UMO
E7	Golden Retriever	5.5	Male	Change	Left	Black	Indirect Reward Group (with only praise)	The dog only took the bottle away from the UMO if the experimenter was present (thus the dog got used to waiting for the experimenter to enter to help)
E8	Mix	2	Female	Change	Left	Black	Indirect Reward Group (with praise and food)	Food was given by owner in the room after trial 5

## Sheet: Familiarization_LatencyLook
ID	Group	Group_detailed	Subgroup	Familiar UMO	Trial	TrialSection	LookBef_lat	Bef_max	RelativeLat	LookBef_bin	LookBefAvg_bin	LookAft_lat	LookAft_bin
17	DRG	DRG	Change	White	1	1	15.6	21.2	0.735849	1	1	20	0		Group
17	DRG	DRG	Change	White	2	1	25	25	1	0	0	7.6	1		DRG: a piece of food was hidden in the cage, the dog took the food away from the UMO
17	DRG	DRG	Change	White	3	1	25.2	25.2	1	0	0	17.6	1		IRG: dogs had to fetch a plastic bottle on the command of the owner (bottle is hidden in the cage)
17	DRG	DRG	Change	White	4	1	15.6	24.4	0.639344	1	1	0.2	1
17	DRG	DRG	Change	White	5	1	27.8	27.8	1	0	0	9.8	1		Group_detailed
17	DRG	DRG	Change	White	6	2	34.8	34.8	1	0	0	0.4	1		DRG: same as above
17	DRG	DRG	Change	White	7	2	25.4	25.4	1	0	0	10.8	1		IRG_NoFood: dogs did not receive food reward from the experimenter after bringing the object to the owner (only praise by the owner)
17	DRG	DRG	Change	White	8	2	14.6	22.6	0.646018	1	1	0.6	1		IRG+Food: dogs received praise from the owner after taking the bottle to him/her, and later a food reward from the returning experimenter
17	DRG	DRG	Change	White	9	2	10.8	23.4	0.461538	1	1	5.6	1
17	DRG	DRG	Change	White	10	2	26	26	1	0	0	1.2	1		Trial section
18	DRG	DRG	Change	White	1	1	11.2	23.6	0.474576	1	1	8	1		Trial section 1: first half of the trials
18	DRG	DRG	Change	White	2	1	27.8	27.8	1	0	0	20	0		Trial section 2: second half of the trials
18	DRG	DRG	Change	White	3	1	26	26	1	0	0	11.2	1
18	DRG	DRG	Change	White	4	1	26.4	26.4	1	0	0	5.6	1		LookBef_lat
18	DRG	DRG	Change	White	5	1	11.4	24.8	0.459677	1	1	3.8	1		Latency to look at the UMO before the dog was released (after the experimenter showed the reward/object)
18	DRG	DRG	Change	White	6	2	9.4	23	0.408696	1	1	0.2	1
18	DRG	DRG	Change	White	7	2	10.8	23.2	0.465517	1	1	20	0		Bef_max
18	DRG	DRG	Change	White	8	2	22.8	22.8	1	0	0	20	0		The time from the moment the experimenter showed the reward/object, until the owner released the dog
18	DRG	DRG	Change	White	9	2	3.8	24.2	0.157025	1	1	3.4	1
18	DRG	DRG	Change	White	10	2	3.6	24	0.15	1	1	20	0		LookBef_bin
19	DRG	DRG	Change	White	1	1	19.8	19.8	1	0	0	14.2	1		Whether dogs looked at the UMO before release
19	DRG	DRG	Change	White	2	1	13.6	19.2	0.708333	1	1	20	0
19	DRG	DRG	Change	White	3	1	10.8	20.6	0.524272	1	1	20	0		LookBefAvg_bin
19	DRG	DRG	Change	White	4	1	17.2	23.2	0.741379	1	1	2	1		Whether dogs looked at the UMO before the average release time (22.6 s)
19	DRG	DRG	Change	White	5	1	23	23	1	0	0	4.6	1
19	DRG	DRG	Change	White	6	2	12	21	0.571429	1	1	9.4	1		LookAft_lat
19	DRG	DRG	Change	White	7	2	23.2	23.2	1	0	0	20	0		Latency to look at the UMO after the dog was released
19	DRG	DRG	Change	White	8	2	16.6	24.2	0.68595	1	1	20	0
19	DRG	DRG	Change	White	9	2	10.8	26.4	0.409091	1	1	20	0		LookAft_bin
19	DRG	DRG	Change	White	10	2	27.2	27.2	1	0	0	20	0		Whether dogs looked at the UMO after release
20	DRG	DRG	Change	White	1	1	16.6	16.6	1	0	0	20	0
20	DRG	DRG	Change	White	2	1	15.2	15.2	1	0	0	0.4	1
20	DRG	DRG	Change	White	3	1	9.4	18.8	0.5	1	1	16.6	1
20	DRG	DRG	Change	White	4	1	18.6	18.6	1	0	0	5.6	1
20	DRG	DRG	Change	White	5	1	19.8	19.8	1	0	0	20	0
20	DRG	DRG	Change	White	6	2	8.2	19.4	0.42268	1	1	3.8	1
20	DRG	DRG	Change	White	7	2	10.2	18	0.566667	1	1	3.8	1
20	DRG	DRG	Change	White	8	2	13	18.2	0.714286	1	1	3.8	1
20	DRG	DRG	Change	White	9	2	10.6	17.4	0.609195	1	1	0.4	1
20	DRG	DRG	Change	White	10	2	17.4	17.4	1	0	0	1.2	1
21	DRG	DRG	Change	Black	1	1	12.6	24.4	0.516393	1	1	3.8	1
21	DRG	DRG	Change	Black	2	1	19.2	19.8	0.969697	1	1	7.6	1
21	DRG	DRG	Change	Black	3	1	22.6	22.6	1	0	0	7	1
21	DRG	DRG	Change	Black	4	1	22.4	22.4	1	0	0	2	1
21	DRG	DRG	Change	Black	5	1	22.2	22.2	1	0	0	3	1
21	DRG	DRG	Change	Black	6	2	25.8	25.8	1	0	0	0.6	1
21	DRG	DRG	Change	Black	7	2	15	29.4	0.510204	1	1	20	0
21	DRG	DRG	Change	Black	8	2	21.8	21.8	1	0	0	20	0
21	DRG	DRG	Change	Black	9	2	20	20	1	0	0	20	0
21	DRG	DRG	Change	Black	10	2	21.6	21.6	1	0	0	1.2	1
22	DRG	DRG	Change	Black	1	1	24.8	24.8	1	0	0	20	0
22	DRG	DRG	Change	Black	2	1	13.6	23.2	0.586207	1	1	1.4	1
22	DRG	DRG	Change	Black	3	1	4.2	23.2	0.181034	1	1	20	0
22	DRG	DRG	Change	Black	4	1	23.6	23.6	1	0	0	2.8	1
22	DRG	DRG	Change	Black	5	1	17	24.2	0.702479	1	1	20	0
22	DRG	DRG	Change	Black	6	2	24.2	24.2	1	0	0	7	1
22	DRG	DRG	Change	Black	7	2	24	24	1	0	0	20	0
22	DRG	DRG	Change	Black	8	2	17.6	26	0.676923	1	1	20	0
22	DRG	DRG	Change	Black	9	2	23.2	23.2	1	0	0	20	0
22	DRG	DRG	Change	Black	10	2	22	23.2	0.948276	1	1	5.2	1
23	DRG	DRG	Change	Black	1	1	19	19	1	0	0	13.2	1
23	DRG	DRG	Change	Black	2	1	22.2	22.2	1	0	0	20	0
23	DRG	DRG	Change	Black	3	1	19.4	19.4	1	0	0	7.6	1
23	DRG	DRG	Change	Black	4	1	20.2	20.2	1	0	0	20	0
23	DRG	DRG	Change	Black	5	1	25.2	25.2	1	0	0	7.6	1
23	DRG	DRG	Change	Black	6	2	20.4	20.4	1	0	0	18.6	1
23	DRG	DRG	Change	Black	7	2	8.6	21.2	0.40566	1	1	4.6	1
23	DRG	DRG	Change	Black	8	2	21	21	1	0	0	6.6	1
23	DRG	DRG	Change	Black	9	2	21.6	21.6	1	0	0	9.8	1
23	DRG	DRG	Change	Black	10	2	21	21	1	0	0	7.4	1
24	DRG	DRG	Change	Black	1	1	21.8	27.2	0.801471	1	1	20	0
24	DRG	DRG	Change	Black	2	1	5	26.6	0.18797	1	1	4.6	1
24	DRG	DRG	Change	Black	3	1	25.2	33.8	0.745562	1	0	3.6	1
24	DRG	DRG	Change	Black	4	1	14.6	27.4	0.532847	1	1	8.8	1
24	DRG	DRG	Change	Black	5	1	14.8	23.2	0.637931	1	1	0.4	1
24	DRG	DRG	Change	Black	6	2	5.2	21.6	0.240741	1	1	0	1
24	DRG	DRG	Change	Black	7	2	25	25	1	0	0	20	0
24	DRG	DRG	Change	Black	8	2	25.4	25.4	1	0	0	3	1
24	DRG	DRG	Change	Black	9	2	4.4	23.8	0.184874	1	1	0	1
24	DRG	DRG	Change	Black	10	2	17	23.2	0.732759	1	1	1	1
25	DRG	DRG	Same	White	1	1	13.6	13.6	1	0	0	20	0
25	DRG	DRG	Same	White	2	1	23.6	23.6	1	0	0	20	0
25	DRG	DRG	Same	White	3	1	22.2	22.2	1	0	0	5.4	1
25	DRG	DRG	Same	White	4	1	23.4	23.4	1	0	0	7.8	1
25	DRG	DRG	Same	White	5	1	21.8	21.8	1	0	0	6.6	1
25	DRG	DRG	Same	White	6	2	4.4	20	0.22	1	1	9	1
25	DRG	DRG	Same	White	7	2	20.8	20.8	1	0	0	6.8	1
25	DRG	DRG	Same	White	8	2	21.6	21.6	1	0	0	6.4	1
25	DRG	DRG	Same	White	9	2	20	20	1	0	0	9	1
25	DRG	DRG	Same	White	10	2	19.4	19.4	1	0	0	5.2	1
26	DRG	DRG	Same	White	1	1	NA	NA	NA	NA	NA	20	0
26	DRG	DRG	Same	White	2	1	NA	NA	NA	NA	NA	20	0
26	DRG	DRG	Same	White	3	1	23.8	25.4	0.937008	1	0	5.2	1
26	DRG	DRG	Same	White	4	1	21	44.8	0.46875	1	1	0	1
26	DRG	DRG	Same	White	5	1	24.2	24.6	0.98374	1	0	1.6	1
26	DRG	DRG	Same	White	6	2	11.8	23	0.513043	1	1	3.6	1
26	DRG	DRG	Same	White	7	2	22.8	23.2	0.982759	1	0	0	1
26	DRG	DRG	Same	White	8	2	18.6	22.2	0.837838	1	1	0	1
26	DRG	DRG	Same	White	9	2	19.4	19.4	1	0	0	2.8	1
26	DRG	DRG	Same	White	10	2	19.8	25	0.792	1	1	1.6	1
27	DRG	DRG	Same	White	1	1	22.4	22.4	1	0	0	20	0
27	DRG	DRG	Same	White	2	1	40.8	40.8	1	0	0	16.6	1
27	DRG	DRG	Same	White	3	1	2.8	24.4	0.114754	1	1	1.6	1
27	DRG	DRG	Same	White	4	1	3.2	24.6	0.130081	1	1	11.2	1
27	DRG	DRG	Same	White	5	1	23.6	23.6	1	0	0	8.4	1
27	DRG	DRG	Same	White	6	2	21.4	21.4	1	0	0	5.4	1
27	DRG	DRG	Same	White	7	2	10.8	19.8	0.545455	1	1	13.8	1
27	DRG	DRG	Same	White	8	2	21.4	21.4	1	0	0	1.6	1
27	DRG	DRG	Same	White	9	2	20.6	20.6	1	0	0	20	0
27	DRG	DRG	Same	White	10	2	18.6	27.2	0.683824	1	1	4	1
28	DRG	DRG	Same	White	1	1	18	18	1	0	0	20	0
28	DRG	DRG	Same	White	2	1	17.8	17.8	1	0	0	0.6	1
28	DRG	DRG	Same	White	3	1	10.8	19	0.568421	1	1	1.2	1
28	DRG	DRG	Same	White	4	1	19	19	1	0	0	20	0
28	DRG	DRG	Same	White	5	1	3.4	20.8	0.163462	1	1	20	0
28	DRG	DRG	Same	White	6	2	18.6	18.6	1	0	0	0.8	1
28	DRG	DRG	Same	White	7	2	19.2	19.2	1	0	0	2.4	1
28	DRG	DRG	Same	White	8	2	20	20	1	0	0	20	0
28	DRG	DRG	Same	White	9	2	19.8	19.8	1	0	0	20	0
28	DRG	DRG	Same	White	10	2	19.4	19.4	1	0	0	20	0
29	DRG	DRG	Same	White	1	1	25.8	25.8	1	0	0	20	0
29	DRG	DRG	Same	White	2	1	25.8	25.8	1	0	0	20	0
29	DRG	DRG	Same	White	3	1	40.2	40.2	1	0	0	20	0
29	DRG	DRG	Same	White	4	1	28.2	28.2	1	0	0	0.2	1
29	DRG	DRG	Same	White	5	1	28.6	28.6	1	0	0	19.2	1
29	DRG	DRG	Same	White	6	2	12.4	28.4	0.43662	1	1	7.4	1
29	DRG	DRG	Same	White	7	2	28.4	28.4	1	0	0	1.6	1
29	DRG	DRG	Same	White	8	2	2.8	26.6	0.105263	1	1	20	0
29	DRG	DRG	Same	White	9	2	13.6	25.8	0.527132	1	1	5.2	1
29	DRG	DRG	Same	White	10	2	13.4	26	0.515385	1	1	6.6	1
30	DRG	DRG	Same	Black	1	1	26.2	26.2	1	0	0	20	0
30	DRG	DRG	Same	Black	2	1	22.2	22.2	1	0	0	20	0
30	DRG	DRG	Same	Black	3	1	28	28	1	0	0	9.8	1
30	DRG	DRG	Same	Black	4	1	36.2	36.2	1	0	0	17.8	1
30	DRG	DRG	Same	Black	5	1	18.8	18.8	1	0	0	1.6	1
30	DRG	DRG	Same	Black	6	2	23.2	23.2	1	0	0	20	0
30	DRG	DRG	Same	Black	7	2	22	22	1	0	0	12	1
30	DRG	DRG	Same	Black	8	2	34.2	34.2	1	0	0	20	0
30	DRG	DRG	Same	Black	9	2	24.4	24.4	1	0	0	3.2	1
30	DRG	DRG	Same	Black	10	2	31.2	37	0.843243	1	0	6.4	1
31	DRG	DRG	Same	Black	1	1	14.8	22	0.672727	1	1	20	0
31	DRG	DRG	Same	Black	2	1	22.6	22.6	1	0	0	20	0
31	DRG	DRG	Same	Black	3	1	22.4	22.4	1	0	0	16.2	1
31	DRG	DRG	Same	Black	4	1	22.8	22.8	1	0	0	7.8	1
31	DRG	DRG	Same	Black	5	1	16.8	25	0.672	1	1	20	0
31	DRG	DRG	Same	Black	6	2	22.4	22.4	1	0	0	11	1
31	DRG	DRG	Same	Black	7	2	22.8	22.8	1	0	0	0.2	1
31	DRG	DRG	Same	Black	8	2	22.2	22.2	1	0	0	0.4	1
31	DRG	DRG	Same	Black	9	2	21.8	21.8	1	0	0	0	1
31	DRG	DRG	Same	Black	10	2	21.6	21.6	1	0	0	0.6	1
32	DRG	DRG	Same	Black	1	1	22.6	22.6	1	0	0	13.8	1
32	DRG	DRG	Same	Black	2	1	22.4	22.4	1	0	0	3.4	1
32	DRG	DRG	Same	Black	3	1	3.2	20.2	0.158416	1	1	0.4	1
32	DRG	DRG	Same	Black	4	1	11.4	21.4	0.53271	1	1	0	1
32	DRG	DRG	Same	Black	5	1	11.2	19.8	0.565657	1	1	20	0
32	DRG	DRG	Same	Black	6	2	21.6	21.6	1	0	0	5.6	1
32	DRG	DRG	Same	Black	7	2	8.2	21.2	0.386792	1	1	5.8	1
32	DRG	DRG	Same	Black	8	2	12.8	22	0.581818	1	1	7.6	1
32	DRG	DRG	Same	Black	9	2	4.2	19	0.221053	1	1	0	1
32	DRG	DRG	Same	Black	10	2	10.4	20.4	0.509804	1	1	11.4	1
9	IRG	IRG_NoFood	Change	White	1	1	28.8	28.8	1	0	0	20	0
9	IRG	IRG_NoFood	Change	White	2	1	19	23	0.826087	1	1	20	0
9	IRG	IRG_NoFood	Change	White	3	1	19	23.6	0.805085	1	1	20	0
9	IRG	IRG_NoFood	Change	White	4	1	22	22	1	0	0	20	0
9	IRG	IRG_NoFood	Change	White	5	1	23.4	23.4	1	0	0	13.8	1
9	IRG	IRG_NoFood	Change	White	6	2	22.4	22.4	1	0	0	20	0
9	IRG	IRG_NoFood	Change	White	7	2	13.2	23.8	0.554622	1	1	16	1
9	IRG	IRG_NoFood	Change	White	8	2	20.8	20.8	1	0	0	20	0
9	IRG	IRG_NoFood	Change	White	9	2	16.2	22	0.736364	1	1	20	0
9	IRG	IRG_NoFood	Change	White	10	2	16	21.4	0.747664	1	1	13.4	1
10	IRG	IRG_NoFood	Same	Black	1	1	17.8	23	0.773913	1	1	20	0
10	IRG	IRG_NoFood	Same	Black	2	1	20.2	20.2	1	0	0	20	0
10	IRG	IRG_NoFood	Same	Black	3	1	20	20	1	0	0	12	1
10	IRG	IRG_NoFood	Same	Black	4	1	21.2	21.2	1	0	0	15.8	1
10	IRG	IRG_NoFood	Same	Black	5	1	15.8	20	0.79	1	1	9.4	1
10	IRG	IRG_NoFood	Same	Black	6	2	21	21	1	0	0	16	1
10	IRG	IRG_NoFood	Same	Black	7	2	20.6	20.6	1	0	0	20	0
10	IRG	IRG_NoFood	Same	Black	8	2	11	19.8	0.555556	1	1	6.4	1
10	IRG	IRG_NoFood	Same	Black	9	2	29.4	29.4	1	0	0	4.8	1
10	IRG	IRG_NoFood	Same	Black	10	2	20.8	22.4	0.928571	1	1	20	0
11	IRG	IRG_NoFood	Change	White	1	1	28.8	28.8	1	0	0	20	0
11	IRG	IRG_NoFood	Change	White	2	1	26.4	26.4	1	0	0	20	0
11	IRG	IRG_NoFood	Change	White	3	1	23.6	23.6	1	0	0	3.8	1
11	IRG	IRG_NoFood	Change	White	4	1	23.2	27.2	0.852941	1	0	9.4	1
11	IRG	IRG_NoFood	Change	White	5	1	25.2	25.2	1	0	0	20	0
11	IRG	IRG_NoFood	Change	White	6	2	20.2	24.4	0.827869	1	1	18	1
11	IRG	IRG_NoFood	Change	White	7	2	27.2	27.2	1	0	0	9	1
11	IRG	IRG_NoFood	Change	White	8	2	23.2	24	0.966667	1	0	0	1
11	IRG	IRG_NoFood	Change	White	9	2	24	24	1	0	0	5.4	1
11	IRG	IRG_NoFood	Change	White	10	2	24.2	24.2	1	0	0	20	0
12	IRG	IRG_NoFood	Same	Black	1	1	20.4	20.4	1	0	0	20	0
12	IRG	IRG_NoFood	Same	Black	2	1	3.4	19.4	0.175258	1	1	20	0
12	IRG	IRG_NoFood	Same	Black	3	1	18.6	18.6	1	0	0	13.8	1
12	IRG	IRG_NoFood	Same	Black	4	1	12.4	20	0.62	1	1	6	1
12	IRG	IRG_NoFood	Same	Black	5	1	19	19	1	0	0	5	1
12	IRG	IRG_NoFood	Same	Black	6	2	21	21	1	0	0	7.2	1
12	IRG	IRG_NoFood	Same	Black	7	2	18.6	18.6	1	0	0	13.4	1
12	IRG	IRG_NoFood	Same	Black	8	2	5.8	22.2	0.261261	1	1	20	0
12	IRG	IRG_NoFood	Same	Black	9	2	12.8	19.8	0.646465	1	1	4.4	1
12	IRG	IRG_NoFood	Same	Black	10	2	18.6	18.6	1	0	0	20	0
13	IRG	IRG_NoFood	Change	Black	1	1	15.8	15.8	1	0	0	2.8	1
13	IRG	IRG_NoFood	Change	Black	2	1	15	15	1	0	0	13.6	1
13	IRG	IRG_NoFood	Change	Black	3	1	14.6	14.6	1	0	0	4	1
13	IRG	IRG_NoFood	Change	Black	4	1	18.2	18.2	1	0	0	2.8	1
13	IRG	IRG_NoFood	Change	Black	5	1	16.8	17.6	0.954545	1	1	9.8	1
13	IRG	IRG_NoFood	Change	Black	6	2	19.2	19.2	1	0	0	19.8	1
13	IRG	IRG_NoFood	Change	Black	7	2	10.4	17.8	0.58427	1	1	3	1
13	IRG	IRG_NoFood	Change	Black	8	2	17.6	17.6	1	0	0	3.2	1
13	IRG	IRG_NoFood	Change	Black	9	2	3.2	18.2	0.175824	1	1	1.2	1
13	IRG	IRG_NoFood	Change	Black	10	2	18.8	18.8	1	0	0	2.4	1
14	IRG	IRG_NoFood	Same	White	1	1	26	26	1	0	0	14.8	1
14	IRG	IRG_NoFood	Same	White	2	1	25.2	25.2	1	0	0	20	0
14	IRG	IRG_NoFood	Same	White	3	1	25.6	25.6	1	0	0	18.4	1
14	IRG	IRG_NoFood	Same	White	4	1	28.2	28.2	1	0	0	20	0
14	IRG	IRG_NoFood	Same	White	5	1	22.2	22.2	1	0	0	20	0
14	IRG	IRG_NoFood	Same	White	6	2	24.2	24.2	1	0	0	20	0
14	IRG	IRG_NoFood	Same	White	7	2	13.6	23.8	0.571429	1	1	12.8	1
14	IRG	IRG_NoFood	Same	White	8	2	26	26	1	0	0	12.2	1
14	IRG	IRG_NoFood	Same	White	9	2	12.4	25.6	0.484375	1	1	20	0
14	IRG	IRG_NoFood	Same	White	10	2	NA	NA	NA	NA	NA	NA	NA
15	IRG	IRG_NoFood	Change	Black	1	1	22.4	22.4	1	0	0	9.2	1
15	IRG	IRG_NoFood	Change	Black	2	1	21.6	21.6	1	0	0	3.4	1
15	IRG	IRG_NoFood	Change	Black	3	1	17.8	17.8	1	0	0	3	1
15	IRG	IRG_NoFood	Change	Black	4	1	17	20.2	0.841584	1	1	2.6	1
15	IRG	IRG_NoFood	Change	Black	5	1	18.4	18.4	1	0	0	11	1
15	IRG	IRG_NoFood	Change	Black	6	2	15.2	25.2	0.603175	1	1	1	1
15	IRG	IRG_NoFood	Change	Black	7	2	23.4	23.4	1	0	0	20	0
15	IRG	IRG_NoFood	Change	Black	8	2	8.6	20.6	0.417476	1	1	2.6	1
15	IRG	IRG_NoFood	Change	Black	9	2	20.8	20.8	1	0	0	0.2	1
15	IRG	IRG_NoFood	Change	Black	10	2	9.2	21.4	0.429907	1	1	1.8	1
16	IRG	IRG_NoFood	Same	White	1	1	26.4	26.4	1	0	0	20	0
16	IRG	IRG_NoFood	Same	White	2	1	26.2	26.2	1	0	0	20	0
16	IRG	IRG_NoFood	Same	White	3	1	22.8	22.8	1	0	0	2.6	1
16	IRG	IRG_NoFood	Same	White	4	1	24.6	24.6	1	0	0	6.8	1
16	IRG	IRG_NoFood	Same	White	5	1	25	25	1	0	0	4.2	1
16	IRG	IRG_NoFood	Same	White	6	2	25.6	25.6	1	0	0	20	0
16	IRG	IRG_NoFood	Same	White	7	2	20.4	20.4	1	0	0	20	0
16	IRG	IRG_NoFood	Same	White	8	2	21.8	21.8	1	0	0	0	1
16	IRG	IRG_NoFood	Same	White	9	2	21.6	21.6	1	0	0	16.6	1
16	IRG	IRG_NoFood	Same	White	10	2	23.6	23.6	1	0	0	2.6	1
34	IRG	IRG_NoFood	Change	Black	1	1	20.2	20.2	1	0	0	9	1
34	IRG	IRG_NoFood	Change	Black	2	1	9.6	20.8	0.461538	1	1	6	1
34	IRG	IRG_NoFood	Change	Black	3	1	20.6	20.6	1	0	0	0.2	1
34	IRG	IRG_NoFood	Change	Black	4	1	16.6	24.8	0.669355	1	1	7.8	1
34	IRG	IRG_NoFood	Change	Black	5	1	16.6	20.8	0.798077	1	1	8	1
34	IRG	IRG_NoFood	Change	Black	6	2	18.8	18.8	1	0	0	6.6	1
34	IRG	IRG_NoFood	Change	Black	7	2	18.2	18.2	1	0	0	0.2	1
34	IRG	IRG_NoFood	Change	Black	8	2	22	22	1	0	0	7.4	1
34	IRG	IRG_NoFood	Change	Black	9	2	14.2	18.6	0.763441	1	1	20	0
34	IRG	IRG_NoFood	Change	Black	10	2	13.4	19.2	0.697917	1	1	4.4	1
1	IRG	IRG+Food	Change	White	1	1	17.2	17.2	1	0	0	20	0
1	IRG	IRG+Food	Change	White	2	1	6.2	19.6	0.316327	1	1	20	0
1	IRG	IRG+Food	Change	White	3	1	20.6	20.6	1	0	0	15.4	1
1	IRG	IRG+Food	Change	White	4	1	18	18	1	0	0	20	0
1	IRG	IRG+Food	Change	White	5	1	19.6	19.6	1	0	0	6.4	1
1	IRG	IRG+Food	Change	White	6	2	24.8	24.8	1	0	0	0.2	1
1	IRG	IRG+Food	Change	White	7	2	19.8	19.8	1	0	0	13.6	1
1	IRG	IRG+Food	Change	White	8	2	22.4	22.4	1	0	0	20	0
1	IRG	IRG+Food	Change	White	9	2	23.6	23.6	1	0	0	20	0
1	IRG	IRG+Food	Change	White	10	2	20.2	22.8	0.885965	1	1	20	0
2	IRG	IRG+Food	Same	Black	1	1	21.6	21.6	1	0	0	5.8	1
2	IRG	IRG+Food	Same	Black	2	1	22	22	1	0	0	8.4	1
2	IRG	IRG+Food	Same	Black	3	1	13.2	24	0.55	1	1	2.8	1
2	IRG	IRG+Food	Same	Black	4	1	21.8	21.8	1	0	0	5.6	1
2	IRG	IRG+Food	Same	Black	5	1	22.6	22.6	1	0	0	19.2	1
2	IRG	IRG+Food	Same	Black	6	2	23.2	23.2	1	0	0	20	0
2	IRG	IRG+Food	Same	Black	7	2	23.8	23.8	1	0	0	17.8	1
2	IRG	IRG+Food	Same	Black	8	2	23.8	23.8	1	0	0	8.2	1
2	IRG	IRG+Food	Same	Black	9	2	24.6	24.6	1	0	0	6.8	1
2	IRG	IRG+Food	Same	Black	10	2	24	24	1	0	0	2.2	1
3	IRG	IRG+Food	Change	White	1	1	19.6	20.4	0.960784	1	1	8.2	1
3	IRG	IRG+Food	Change	White	2	1	21.8	21.8	1	0	0	6.2	1
3	IRG	IRG+Food	Change	White	3	1	20.8	20.8	1	0	0	6.8	1
3	IRG	IRG+Food	Change	White	4	1	19.4	19.4	1	0	0	7.8	1
3	IRG	IRG+Food	Change	White	5	1	22.8	22.8	1	0	0	0.2	1
3	IRG	IRG+Food	Change	White	6	2	17.6	21.4	0.82243	1	1	8.8	1
3	IRG	IRG+Food	Change	White	7	2	20	20	1	0	0	5.6	1
3	IRG	IRG+Food	Change	White	8	2	15.2	21.4	0.71028	1	1	16.6	1
3	IRG	IRG+Food	Change	White	9	2	22	22	1	0	0	0.4	1
3	IRG	IRG+Food	Change	White	10	2	19.2	19.2	1	0	0	5.4	1
4	IRG	IRG+Food	Same	Black	1	1	23.2	23.2	1	0	0	20	0
4	IRG	IRG+Food	Same	Black	2	1	10.4	21.6	0.481481	1	1	18	1
4	IRG	IRG+Food	Same	Black	3	1	19	24.4	0.778689	1	1	20	0
4	IRG	IRG+Food	Same	Black	4	1	19.6	25.2	0.777778	1	1	19.2	1
4	IRG	IRG+Food	Same	Black	5	1	24.8	24.8	1	0	0	2.4	1
4	IRG	IRG+Food	Same	Black	6	2	20	20	1	0	0	1.4	1
4	IRG	IRG+Food	Same	Black	7	2	16.6	21.4	0.775701	1	1	2.6	1
4	IRG	IRG+Food	Same	Black	8	2	21.6	21.6	1	0	0	0.6	1
4	IRG	IRG+Food	Same	Black	9	2	19	19	1	0	0	1.4	1
4	IRG	IRG+Food	Same	Black	10	2	21.8	21.8	1	0	0	4.2	1
5	IRG	IRG+Food	Change	Black	1	1	18.2	18.2	1	0	0	11.6	1
5	IRG	IRG+Food	Change	Black	2	1	18.8	18.8	1	0	0	10.4	1
5	IRG	IRG+Food	Change	Black	3	1	17.8	17.8	1	0	0	9.6	1
5	IRG	IRG+Food	Change	Black	4	1	16.6	16.6	1	0	0	20	0
5	IRG	IRG+Food	Change	Black	5	1	18.6	33.2	0.560241	1	1	17	1
5	IRG	IRG+Food	Change	Black	6	2	17.8	17.8	1	0	0	14	1
5	IRG	IRG+Food	Change	Black	7	2	19.8	19.8	1	0	0	20	0
5	IRG	IRG+Food	Change	Black	8	2	21.8	21.8	1	0	0	20	0
5	IRG	IRG+Food	Change	Black	9	2	24	24	1	0	0	20	0
5	IRG	IRG+Food	Change	Black	10	2	3.2	24.6	0.130081	1	1	20	0
6	IRG	IRG+Food	Same	White	1	1	25.8	25.8	1	0	0	15.2	1
6	IRG	IRG+Food	Same	White	2	1	17.2	24.2	0.710744	1	1	0	1
6	IRG	IRG+Food	Same	White	3	1	14.2	22	0.645455	1	1	16.2	1
6	IRG	IRG+Food	Same	White	4	1	4.8	21.4	0.224299	1	1	3.8	1
6	IRG	IRG+Food	Same	White	5	1	16	21.2	0.754717	1	1	3.6	1
6	IRG	IRG+Food	Same	White	6	2	4	20.4	0.196078	1	1	0.8	1
6	IRG	IRG+Food	Same	White	7	2	16	20.6	0.776699	1	1	4.8	1
6	IRG	IRG+Food	Same	White	8	2	3.6	20.2	0.178218	1	1	7.2	1
6	IRG	IRG+Food	Same	White	9	2	3.2	20.8	0.153846	1	1	4.4	1
6	IRG	IRG+Food	Same	White	10	2	3.8	20.6	0.184466	1	1	0	1
7	IRG	IRG+Food	Change	Black	1	1	19.8	19.8	1	0	0	18.8	1
7	IRG	IRG+Food	Change	Black	2	1	17.2	20.2	0.851485	1	1	3.4	1
7	IRG	IRG+Food	Change	Black	3	1	16	19.6	0.816327	1	1	3.4	1
7	IRG	IRG+Food	Change	Black	4	1	16.4	19.2	0.854167	1	1	0	1
7	IRG	IRG+Food	Change	Black	5	1	18.4	18.4	1	0	0	4.2	1
7	IRG	IRG+Food	Change	Black	6	2	17	18.4	0.923913	1	1	5.8	1
7	IRG	IRG+Food	Change	Black	7	2	18.4	18.4	1	0	0	4.6	1
7	IRG	IRG+Food	Change	Black	8	2	12.8	18	0.711111	1	1	0.4	1
7	IRG	IRG+Food	Change	Black	9	2	18.6	18.6	1	0	0	4.4	1
7	IRG	IRG+Food	Change	Black	10	2	15.2	18.2	0.835165	1	1	1.6	1
8	IRG	IRG+Food	Same	White	1	1	22	22	1	0	0	20	0
8	IRG	IRG+Food	Same	White	2	1	20.8	20.8	1	0	0	20	0
8	IRG	IRG+Food	Same	White	3	1	23.6	23.6	1	0	0	20	0
8	IRG	IRG+Food	Same	White	4	1	15	26.6	0.56391	1	1	13.4	1
8	IRG	IRG+Food	Same	White	5	1	25	25	1	0	0	5	1
8	IRG	IRG+Food	Same	White	6	2	25.8	25.8	1	0	0	20	0
8	IRG	IRG+Food	Same	White	7	2	25	25	1	0	0	20	0
8	IRG	IRG+Food	Same	White	8	2	24	24	1	0	0	13	1
8	IRG	IRG+Food	Same	White	9	2	21.4	21.4	1	0	0	7.6	1
8	IRG	IRG+Food	Same	White	10	2	25	25	1	0	0	20	0

## Sheet: Familiarization_GazeAltern
ID	Group	Group_detailed	Subgroup	Familiar UMO	Trial	TrialSection	Alternation	MaxTime	RelativeAlter	AltBin
17	DRG	DRG	Change	White	1	1	1	14	0.0714286	1		Alternation
17	DRG	DRG	Change	White	2	1	2	13	0.153846	1		Number of gaze alternations between UMO-cage-UMO or cage-UMO-cage after the UMO started to move
17	DRG	DRG	Change	White	3	1	4	13.2	0.30303	1
17	DRG	DRG	Change	White	4	1	1	10.8	0.0925926	1		MaxTime
17	DRG	DRG	Change	White	5	1	0	8.8	0	0		Time between the UMO starting to move and it being within 0.5m from the cage
17	DRG	DRG	Change	White	6	2	0	9.8	0	0
17	DRG	DRG	Change	White	7	2	0	9.2	0	0		AltBin
17	DRG	DRG	Change	White	8	2	2	11	0.181818	1		Whether the dog showed gaze alternations in the specific trial
17	DRG	DRG	Change	White	9	2	3	11.8	0.254237	1
17	DRG	DRG	Change	White	10	2	2	11	0.181818	1
18	DRG	DRG	Change	White	1	1	0	13	0	0
18	DRG	DRG	Change	White	2	1	4	12.8	0.3125	1
18	DRG	DRG	Change	White	3	1	2	14.6	0.136986	1
18	DRG	DRG	Change	White	4	1	0	9.6	0	0
18	DRG	DRG	Change	White	5	1	0	15.4	0	0
18	DRG	DRG	Change	White	6	2	1	10.6	0.0943396	1
18	DRG	DRG	Change	White	7	2	1	8.6	0.116279	1
18	DRG	DRG	Change	White	8	2	3	10.8	0.277778	1
18	DRG	DRG	Change	White	9	2	2	10.4	0.192308	1
18	DRG	DRG	Change	White	10	2	0	10.2	0	0
19	DRG	DRG	Change	White	1	1	5	14.6	0.342466	1
19	DRG	DRG	Change	White	2	1	2	13	0.153846	1
19	DRG	DRG	Change	White	3	1	0	10.2	0	0
19	DRG	DRG	Change	White	4	1	1	9.2	0.108696	1
19	DRG	DRG	Change	White	5	1	0	10	0	0
19	DRG	DRG	Change	White	6	2	0	9.8	0	0
19	DRG	DRG	Change	White	7	2	0	13	0	0
19	DRG	DRG	Change	White	8	2	3	9.4	0.319149	1
19	DRG	DRG	Change	White	9	2	0	9.8	0	0
19	DRG	DRG	Change	White	10	2	1	8.6	0.116279	1
20	DRG	DRG	Change	White	1	1	4	18.8	0.212766	1
20	DRG	DRG	Change	White	2	1	0	14.2	0	0
20	DRG	DRG	Change	White	3	1	0	10.6	0	0
20	DRG	DRG	Change	White	4	1	1	10.6	0.0943396	1
20	DRG	DRG	Change	White	5	1	1	9.8	0.102041	1
20	DRG	DRG	Change	White	6	2	0	10.2	0	0
20	DRG	DRG	Change	White	7	2	0	11.4	0	0
20	DRG	DRG	Change	White	8	2	0	10.4	0	0
20	DRG	DRG	Change	White	9	2	0	11.2	0	0
20	DRG	DRG	Change	White	10	2	0	10.8	0	0
21	DRG	DRG	Change	Black	1	1	0	14.6	0	0
21	DRG	DRG	Change	Black	2	1	0	17.4	0	0
21	DRG	DRG	Change	Black	3	1	1	14	0.0714286	1
21	DRG	DRG	Change	Black	4	1	0	11.6	0	0
21	DRG	DRG	Change	Black	5	2	1	11.2	0.0892857	1
21	DRG	DRG	Change	Black	6	2	0	15.2	0	0
21	DRG	DRG	Change	Black	7	2	0	14.8	0	0
21	DRG	DRG	Change	Black	8	2	0	12	0	0
21	DRG	DRG	Change	Black	9	2	1	13.8	0.0724638	1
21	DRG	DRG	Change	Black	10	1	0	13.2	0	0
22	DRG	DRG	Change	Black	1	1	0	15.6	0	0
22	DRG	DRG	Change	Black	2	1	2	9.2	0.217391	1
22	DRG	DRG	Change	Black	3	1	0	12	0	0
22	DRG	DRG	Change	Black	4	1	2	11.4	0.175439	1
22	DRG	DRG	Change	Black	5	1	1	11.8	0.0847458	1
22	DRG	DRG	Change	Black	6	2	0	9	0	0
22	DRG	DRG	Change	Black	7	2	0	13.2	0	0
22	DRG	DRG	Change	Black	8	2	0	10.2	0	0
22	DRG	DRG	Change	Black	9	2	0	11.2	0	0
22	DRG	DRG	Change	Black	10	2	1	11	0.0909091	1
23	DRG	DRG	Change	Black	1	1	1	13.6	0.0735294	1
23	DRG	DRG	Change	Black	2	1	2	10.8	0.185185	1
23	DRG	DRG	Change	Black	3	1	3	12	0.25	1
23	DRG	DRG	Change	Black	4	1	1	13.2	0.0757576	1
23	DRG	DRG	Change	Black	5	1	6	11.6	0.517241	1
23	DRG	DRG	Change	Black	6	2	4	12.6	0.31746	1
23	DRG	DRG	Change	Black	7	2	4	15.6	0.25641	1
23	DRG	DRG	Change	Black	8	2	3	13	0.230769	1
23	DRG	DRG	Change	Black	9	2	6	8	0.75	1
23	DRG	DRG	Change	Black	10	2	10	11.4	0.877193	1
24	DRG	DRG	Change	Black	1	1	8	13.8	0.57971	1
24	DRG	DRG	Change	Black	2	1	1	16.8	0.0595238	1
24	DRG	DRG	Change	Black	3	1	2	14.8	0.135135	1
24	DRG	DRG	Change	Black	4	1	2	16.4	0.121951	1
24	DRG	DRG	Change	Black	5	2	1	17	0.0588235	1
24	DRG	DRG	Change	Black	6	2	4	15	0.266667	1
24	DRG	DRG	Change	Black	7	2	0	18	0	0
24	DRG	DRG	Change	Black	8	2	1	24.6	0.0406504	1
24	DRG	DRG	Change	Black	9	2	1	22.8	0.0438596	1
24	DRG	DRG	Change	Black	10	1	0	15	0	0
25	DRG	DRG	Same	White	1	1	3	12.2	0.245902	1
25	DRG	DRG	Same	White	2	1	2	11.2	0.178571	1
25	DRG	DRG	Same	White	3	1	0	10.2	0	0
25	DRG	DRG	Same	White	4	1	0	7.2	0	0
25	DRG	DRG	Same	White	5	1	0	6.6	0	0
25	DRG	DRG	Same	White	6	2	0	9	0	0
25	DRG	DRG	Same	White	7	2	0	7.6	0	0
25	DRG	DRG	Same	White	8	2	1	9.6	0.104167	1
25	DRG	DRG	Same	White	9	2	0	9.2	0	0
25	DRG	DRG	Same	White	10	2	0	6.6	0	0
26	DRG	DRG	Same	White	1	1	NA	NA	NA	NA
26	DRG	DRG	Same	White	2	1	2	NA	NA	1
26	DRG	DRG	Same	White	3	1	2	115.6	0.017301	1
26	DRG	DRG	Same	White	4	1	2	31.4	0.0636943	1
26	DRG	DRG	Same	White	5	1	0	29.4	0	0
26	DRG	DRG	Same	White	6	2	1	25.2	0.0396825	1
26	DRG	DRG	Same	White	7	2	0	12	0	0
26	DRG	DRG	Same	White	8	2	0	12.4	0	0
26	DRG	DRG	Same	White	9	2	1	28	0.0357143	1
26	DRG	DRG	Same	White	10	1	0	28	0	0
27	DRG	DRG	Same	White	1	1	2	11.8	0.169492	1
27	DRG	DRG	Same	White	2	1	3	11.8	0.254237	1
27	DRG	DRG	Same	White	3	1	1	8.4	0.119048	1
27	DRG	DRG	Same	White	4	1	1	12	0.0833333	1
27	DRG	DRG	Same	White	5	2	2	10.6	0.188679	1
27	DRG	DRG	Same	White	6	2	2	14.6	0.136986	1
27	DRG	DRG	Same	White	7	2	2	11	0.181818	1
27	DRG	DRG	Same	White	8	2	1	10.2	0.0980392	1
27	DRG	DRG	Same	White	9	2	4	9.6	0.416667	1
27	DRG	DRG	Same	White	10	1	0	10.4	0	0
28	DRG	DRG	Same	White	1	1	2	18.6	0.107527	1
28	DRG	DRG	Same	White	2	1	0	11.4	0	0
28	DRG	DRG	Same	White	3	1	0	15.4	0	0
28	DRG	DRG	Same	White	4	1	2	12.2	0.163934	1
28	DRG	DRG	Same	White	5	1	2	11.4	0.175439	1
28	DRG	DRG	Same	White	6	2	6	10.6	0.566038	1
28	DRG	DRG	Same	White	7	2	1	11.4	0.0877193	1
28	DRG	DRG	Same	White	8	2	2	11.8	0.169492	1
28	DRG	DRG	Same	White	9	2	0	8.8	0	0
28	DRG	DRG	Same	White	10	2	3	12	0.25	1
29	DRG	DRG	Same	White	1	1	3	14.4	0.208333	1
29	DRG	DRG	Same	White	2	1	2	14.4	0.138889	1
29	DRG	DRG	Same	White	3	1	2	10.8	0.185185	1
29	DRG	DRG	Same	White	4	1	3	8	0.375	1
29	DRG	DRG	Same	White	5	2	1	10.6	0.0943396	1
29	DRG	DRG	Same	White	6	2	2	8	0.25	1
29	DRG	DRG	Same	White	7	2	6	10.2	0.588235	1
29	DRG	DRG	Same	White	8	2	2	9.6	0.208333	1
29	DRG	DRG	Same	White	9	2	2	13.6	0.147059	1
29	DRG	DRG	Same	White	10	1	0	9.8	0	0
30	DRG	DRG	Same	Black	1	1	1	16.8	0.0595238	1
30	DRG	DRG	Same	Black	2	1	1	11.8	0.0847458	1
30	DRG	DRG	Same	Black	3	1	1	14	0.0714286	1
30	DRG	DRG	Same	Black	4	1	0	11.4	0	0
30	DRG	DRG	Same	Black	5	1	0	10.2	0	0
30	DRG	DRG	Same	Black	6	2	0	11.6	0	0
30	DRG	DRG	Same	Black	7	2	0	12	0	0
30	DRG	DRG	Same	Black	8	2	0	10.4	0	0
30	DRG	DRG	Same	Black	9	2	1	11.4	0.0877193	1
30	DRG	DRG	Same	Black	10	2	0	8.6	0	0
31	DRG	DRG	Same	Black	1	1	2	10.6	0.188679	1
31	DRG	DRG	Same	Black	2	1	2	10.4	0.192308	1
31	DRG	DRG	Same	Black	3	1	2	35.4	0.0564972	1
31	DRG	DRG	Same	Black	4	1	2	13.8	0.144928	1
31	DRG	DRG	Same	Black	5	1	0	11.6	0	0
31	DRG	DRG	Same	Black	6	2	0	15.6	0	0
31	DRG	DRG	Same	Black	7	2	2	12.6	0.15873	1
31	DRG	DRG	Same	Black	8	2	0	17.4	0	0
31	DRG	DRG	Same	Black	9	2	0	14.2	0	0
31	DRG	DRG	Same	Black	10	2	2	11.2	0.178571	1
32	DRG	DRG	Same	Black	1	1	0	16	0	0
32	DRG	DRG	Same	Black	2	1	0	9.6	0	0
32	DRG	DRG	Same	Black	3	1	1	12.2	0.0819672	1
32	DRG	DRG	Same	Black	4	1	3	11.8	0.254237	1
32	DRG	DRG	Same	Black	5	2	1	11.6	0.0862069	1
32	DRG	DRG	Same	Black	6	2	0	11	0	0
32	DRG	DRG	Same	Black	7	2	0	10.8	0	0
32	DRG	DRG	Same	Black	8	2	0	10.8	0	0
32	DRG	DRG	Same	Black	9	2	1	11.4	0.0877193	1
32	DRG	DRG	Same	Black	10	1	2	10.6	0.188679	1
9	IRG	IRG_NoFood	Change	White	1	1	3	12	0.25	1
9	IRG	IRG_NoFood	Change	White	2	1	5	10.8	0.462963	1
9	IRG	IRG_NoFood	Change	White	3	1	0	10.2	0	0
9	IRG	IRG_NoFood	Change	White	4	1	1	13	0.0769231	1
9	IRG	IRG_NoFood	Change	White	5	1	4	9.2	0.434783	1
9	IRG	IRG_NoFood	Change	White	6	2	1	9	0.111111	1
9	IRG	IRG_NoFood	Change	White	7	2	4	15.4	0.25974	1
9	IRG	IRG_NoFood	Change	White	8	2	0	12.6	0	0
9	IRG	IRG_NoFood	Change	White	9	2	1	13	0.0769231	1
9	IRG	IRG_NoFood	Change	White	10	2	1	10.8	0.0925926	1
10	IRG	IRG_NoFood	Same	Black	1	1	1	13.2	0.0757576	1
10	IRG	IRG_NoFood	Same	Black	2	1	3	10.2	0.294118	1
10	IRG	IRG_NoFood	Same	Black	3	1	6	11.2	0.535714	1
10	IRG	IRG_NoFood	Same	Black	4	1	7	10.8	0.648148	1
10	IRG	IRG_NoFood	Same	Black	5	1	3	10	0.3	1
10	IRG	IRG_NoFood	Same	Black	6	2	7	10.6	0.660377	1
10	IRG	IRG_NoFood	Same	Black	7	2	2	10	0.2	1
10	IRG	IRG_NoFood	Same	Black	8	2	7	9.6	0.729167	1
10	IRG	IRG_NoFood	Same	Black	9	2	4	10	0.4	1
10	IRG	IRG_NoFood	Same	Black	10	2	4	8.6	0.465116	1
11	IRG	IRG_NoFood	Change	White	1	1	2	13	0.153846	1
11	IRG	IRG_NoFood	Change	White	2	1	5	10.6	0.471698	1
11	IRG	IRG_NoFood	Change	White	3	1	3	10.8	0.277778	1
11	IRG	IRG_NoFood	Change	White	4	1	6	8.8	0.681818	1
11	IRG	IRG_NoFood	Change	White	5	1	3	9.2	0.326087	1
11	IRG	IRG_NoFood	Change	White	6	2	6	10.2	0.588235	1
11	IRG	IRG_NoFood	Change	White	7	2	7	9.6	0.729167	1
11	IRG	IRG_NoFood	Change	White	8	2	6	8.6	0.697674	1
11	IRG	IRG_NoFood	Change	White	9	2	8	9.8	0.816327	1
11	IRG	IRG_NoFood	Change	White	10	2	1	8.2	0.121951	1
12	IRG	IRG_NoFood	Same	Black	1	1	3	8	0.375	1
12	IRG	IRG_NoFood	Same	Black	2	1	0	10.8	0	0
12	IRG	IRG_NoFood	Same	Black	3	1	3	12.6	0.238095	1
12	IRG	IRG_NoFood	Same	Black	4	1	0	6.8	0	0
12	IRG	IRG_NoFood	Same	Black	5	1	0	9.6	0	0
12	IRG	IRG_NoFood	Same	Black	6	2	0	10.8	0	0
12	IRG	IRG_NoFood	Same	Black	7	2	1	8	0.125	1
12	IRG	IRG_NoFood	Same	Black	8	2	0	7	0	0
12	IRG	IRG_NoFood	Same	Black	9	2	0	7.8	0	0
12	IRG	IRG_NoFood	Same	Black	10	2	0	9.6	0	0
13	IRG	IRG_NoFood	Change	Black	1	1	0	11.2	0	0
13	IRG	IRG_NoFood	Change	Black	2	1	4	10	0.4	1
13	IRG	IRG_NoFood	Change	Black	3	1	0	11	0	0
13	IRG	IRG_NoFood	Change	Black	4	1	1	10	0.1	1
13	IRG	IRG_NoFood	Change	Black	5	2	0	12	0	0
13	IRG	IRG_NoFood	Change	Black	6	2	3	9.8	0.306122	1
13	IRG	IRG_NoFood	Change	Black	7	2	1	9.6	0.104167	1
13	IRG	IRG_NoFood	Change	Black	8	2	0	8.6	0	0
13	IRG	IRG_NoFood	Change	Black	9	2	2	7.6	0.263158	1
13	IRG	IRG_NoFood	Change	Black	10	1	0	9.2	0	0
14	IRG	IRG_NoFood	Same	White	1	1	3	19.8	0.151515	1
14	IRG	IRG_NoFood	Same	White	2	1	7	14.8	0.472973	1
14	IRG	IRG_NoFood	Same	White	3	1	8	36.8	0.217391	1
14	IRG	IRG_NoFood	Same	White	4	1	10	38.2	0.26178	1
14	IRG	IRG_NoFood	Same	White	5	2	4	29.4	0.136054	1
14	IRG	IRG_NoFood	Same	White	6	2	0	12.6	0	0
14	IRG	IRG_NoFood	Same	White	7	2	2	12.6	0.15873	1
14	IRG	IRG_NoFood	Same	White	8	2	6	20.6	0.291262	1
14	IRG	IRG_NoFood	Same	White	9	2	3	23.4	0.128205	1
14	IRG	IRG_NoFood	Same	White	10	2	NA	NA	NA	NA
15	IRG	IRG_NoFood	Change	Black	1	1	2	13.2	0.151515	1
15	IRG	IRG_NoFood	Change	Black	2	1	0	10.6	0	0
15	IRG	IRG_NoFood	Change	Black	3	1	0	10.4	0	0
15	IRG	IRG_NoFood	Change	Black	4	1	2	9.2	0.217391	1
15	IRG	IRG_NoFood	Change	Black	5	2	2	10.4	0.192308	1
15	IRG	IRG_NoFood	Change	Black	6	2	0	14.2	0	0
15	IRG	IRG_NoFood	Change	Black	7	2	4	12.4	0.322581	1
15	IRG	IRG_NoFood	Change	Black	8	2	2	10.8	0.185185	1
15	IRG	IRG_NoFood	Change	Black	9	2	6	12	0.5	1
15	IRG	IRG_NoFood	Change	Black	10	1	1	11.8	0.0847458	1
16	IRG	IRG_NoFood	Same	White	1	1	2	12.8	0.15625	1
16	IRG	IRG_NoFood	Same	White	2	1	7	13	0.538462	1
16	IRG	IRG_NoFood	Same	White	3	1	1	13	0.0769231	1
16	IRG	IRG_NoFood	Same	White	4	1	2	10	0.2	1
16	IRG	IRG_NoFood	Same	White	5	2	2	14.2	0.140845	1
16	IRG	IRG_NoFood	Same	White	6	2	1	10.4	0.0961538	1
16	IRG	IRG_NoFood	Same	White	7	2	5	10.2	0.490196	1
16	IRG	IRG_NoFood	Same	White	8	2	3	10.8	0.277778	1
16	IRG	IRG_NoFood	Same	White	9	2	2	9	0.222222	1
16	IRG	IRG_NoFood	Same	White	10	1	0	5.4	0	0
34	IRG	IRG_NoFood	Change	Black	1	1	3	10.4	0.288462	1
34	IRG	IRG_NoFood	Change	Black	2	1	1	10.2	0.0980392	1
34	IRG	IRG_NoFood	Change	Black	3	1	1	7.8	0.128205	1
34	IRG	IRG_NoFood	Change	Black	4	1	1	10.4	0.0961538	1
34	IRG	IRG_NoFood	Change	Black	5	1	1	7.4	0.135135	1
34	IRG	IRG_NoFood	Change	Black	6	2	3	8.8	0.340909	1
34	IRG	IRG_NoFood	Change	Black	7	2	0	6.8	0	0
34	IRG	IRG_NoFood	Change	Black	8	2	1	8.4	0.119048	1
34	IRG	IRG_NoFood	Change	Black	9	2	5	7	0.714286	1
34	IRG	IRG_NoFood	Change	Black	10	2	2	6.8	0.294118	1
1	IRG	IRG+Food	Change	White	1	1	3	12.4	0.241935	1
1	IRG	IRG+Food	Change	White	2	1	3	14.8	0.202703	1
1	IRG	IRG+Food	Change	White	3	1	9	33.8	0.266272	1
1	IRG	IRG+Food	Change	White	4	1	1	42.6	0.0234742	1
1	IRG	IRG+Food	Change	White	5	1	5	16.8	0.297619	1
1	IRG	IRG+Food	Change	White	6	2	1	8.6	0.116279	1
1	IRG	IRG+Food	Change	White	7	2	3	8.8	0.340909	1
1	IRG	IRG+Food	Change	White	8	2	2	30.8	0.0649351	1
1	IRG	IRG+Food	Change	White	9	2	2	9.6	0.208333	1
1	IRG	IRG+Food	Change	White	10	2	4	17	0.235294	1
2	IRG	IRG+Food	Same	Black	1	1	1	10.4	0.0961538	1
2	IRG	IRG+Food	Same	Black	2	1	0	9	0	0
2	IRG	IRG+Food	Same	Black	3	1	0	12	0	0
2	IRG	IRG+Food	Same	Black	4	1	0	10.6	0	0
2	IRG	IRG+Food	Same	Black	5	1	2	10.8	0.185185	1
2	IRG	IRG+Food	Same	Black	6	2	0	12.2	0	0
2	IRG	IRG+Food	Same	Black	7	2	0	9.6	0	0
2	IRG	IRG+Food	Same	Black	8	2	0	11	0	0
2	IRG	IRG+Food	Same	Black	9	2	0	10.4	0	0
2	IRG	IRG+Food	Same	Black	10	2	0	9.8	0	0
3	IRG	IRG+Food	Change	White	1	1	4	11.8	0.338983	1
3	IRG	IRG+Food	Change	White	2	1	2	9.4	0.212766	1
3	IRG	IRG+Food	Change	White	3	1	3	7.4	0.405405	1
3	IRG	IRG+Food	Change	White	4	1	1	9.6	0.104167	1
3	IRG	IRG+Food	Change	White	5	1	0	9.2	0	0
3	IRG	IRG+Food	Change	White	6	2	3	9.6	0.3125	1
3	IRG	IRG+Food	Change	White	7	2	4	9	0.444444	1
3	IRG	IRG+Food	Change	White	8	2	4	9.6	0.416667	1
3	IRG	IRG+Food	Change	White	9	2	3	9.2	0.326087	1
3	IRG	IRG+Food	Change	White	10	2	4	9.6	0.416667	1
4	IRG	IRG+Food	Same	Black	1	1	3	14.4	0.208333	1
4	IRG	IRG+Food	Same	Black	2	1	4	10	0.4	1
4	IRG	IRG+Food	Same	Black	3	1	0	9	0	0
4	IRG	IRG+Food	Same	Black	4	1	2	11.6	0.172414	1
4	IRG	IRG+Food	Same	Black	5	1	4	10.8	0.37037	1
4	IRG	IRG+Food	Same	Black	6	2	1	9	0.111111	1
4	IRG	IRG+Food	Same	Black	7	2	5	12	0.416667	1
4	IRG	IRG+Food	Same	Black	8	2	4	10.4	0.384615	1
4	IRG	IRG+Food	Same	Black	9	2	3	10	0.3	1
4	IRG	IRG+Food	Same	Black	10	2	3	11.8	0.254237	1
5	IRG	IRG+Food	Change	Black	1	1	6	20.4	0.294118	1
5	IRG	IRG+Food	Change	Black	2	1	0	18.6	0	0
5	IRG	IRG+Food	Change	Black	3	1	5	18.4	0.271739	1
5	IRG	IRG+Food	Change	Black	4	1	4	14.2	0.28169	1
5	IRG	IRG+Food	Change	Black	5	2	2	16.4	0.121951	1
5	IRG	IRG+Food	Change	Black	6	2	5	14.2	0.352113	1
5	IRG	IRG+Food	Change	Black	7	2	0	13.2	0	0
5	IRG	IRG+Food	Change	Black	8	2	0	13.6	0	0
5	IRG	IRG+Food	Change	Black	9	2	0	13.2	0	0
5	IRG	IRG+Food	Change	Black	10	1	2	15	0.133333	1
6	IRG	IRG+Food	Same	White	1	1	3	19	0.157895	1
6	IRG	IRG+Food	Same	White	2	1	1	11.8	0.0847458	1
6	IRG	IRG+Food	Same	White	3	1	0	9.6	0	0
6	IRG	IRG+Food	Same	White	4	1	3	11	0.272727	1
6	IRG	IRG+Food	Same	White	5	1	0	9	0	0
6	IRG	IRG+Food	Same	White	6	2	6	11	0.545455	1
6	IRG	IRG+Food	Same	White	7	2	7	11	0.636364	1
6	IRG	IRG+Food	Same	White	8	2	6	9.6	0.625	1
6	IRG	IRG+Food	Same	White	9	2	4	9.2	0.434783	1
6	IRG	IRG+Food	Same	White	10	2	5	15.6	0.320513	1
7	IRG	IRG+Food	Change	Black	1	1	3	15.6	0.192308	1
7	IRG	IRG+Food	Change	Black	2	1	1	14.2	0.0704225	1
7	IRG	IRG+Food	Change	Black	3	1	4	12.8	0.3125	1
7	IRG	IRG+Food	Change	Black	4	1	5	11	0.454545	1
7	IRG	IRG+Food	Change	Black	5	1	3	11.6	0.258621	1
7	IRG	IRG+Food	Change	Black	6	2	6	11	0.545455	1
7	IRG	IRG+Food	Change	Black	7	2	2	9.6	0.208333	1
7	IRG	IRG+Food	Change	Black	8	2	4	12.4	0.322581	1
7	IRG	IRG+Food	Change	Black	9	2	8	11.6	0.689655	1
7	IRG	IRG+Food	Change	Black	10	2	6	10.4	0.576923	1
8	IRG	IRG+Food	Same	White	1	1	2	12	0.166667	1
8	IRG	IRG+Food	Same	White	2	1	2	12.8	0.15625	1
8	IRG	IRG+Food	Same	White	3	1	1	11.2	0.0892857	1
8	IRG	IRG+Food	Same	White	4	1	2	11.2	0.178571	1
8	IRG	IRG+Food	Same	White	5	1	1	10.4	0.0961538	1
8	IRG	IRG+Food	Same	White	6	2	4	10.2	0.392157	1
8	IRG	IRG+Food	Same	White	7	2	1	9.2	0.108696	1
8	IRG	IRG+Food	Same	White	8	2	1	11.8	0.0847458	1
8	IRG	IRG+Food	Same	White	9	2	1	10.4	0.0961538	1
8	IRG	IRG+Food	Same	White	10	2	0	11.2	0	0

## Sheet: Test_LatencyLook
ID	Group	Group_detailed	Subgroup	Familiar UMO	Trial	TrialSection	FirstLook_Bef	LookBef_lat	Bef_max	RelativeLat	LookBef_bin	FirstLook_Aft	LookAft_lat	LookAft_bin
17	DRG	DRG	Change	White	1	1	Familiar	14.4	24.2	0.595041	1	Familiar	8.2	1		FirstLook_Bef: The first UMO dogs looked at, after the experimenter showed the reward, before they were released
17	DRG	DRG	Change	White	2	1	Familiar	4.6	24	0.191667	1	Unfamiliar	0.6	1		FirstLook_Aft: The first UMO dogs looked at, after the owner released them
17	DRG	DRG	Change	White	3	1	Unfamiliar	17.2	23.4	0.735043	1	Familiar	0.6	1		Familiar: Looked at the UMO with which they interacted during the Familiarization
17	DRG	DRG	Change	White	4	2	Familiar	12.2	31.8	0.383648	1	Familiar	0.8	1		Unfamiliar: Looked at the UMO that was unfamiliar to them
17	DRG	DRG	Change	White	5	2	NA	NA	NA	NA	NA	NA	NA	NA		Neither: dogs did not look at any of the UMOs
18	DRG	DRG	Change	White	1	1	Unfamiliar	9.6	22.4	0.428571	1	Unfamiliar	0.2	1
18	DRG	DRG	Change	White	2	1	Neither	24.6	24.6	1	0	Familiar	2.8	1		Bef_max
18	DRG	DRG	Change	White	3	1	Unfamiliar	11.2	22	0.509091	1	Unfamiliar	0.6	1		The time from the moment the experimenter showed the reward/object, until the owner released the dog
18	DRG	DRG	Change	White	4	2	Neither	22	22	1	0	Neither	20	0
18	DRG	DRG	Change	White	5	2	NA	NA	NA	NA	NA	NA	NA	NA		LookBef_bin
19	DRG	DRG	Change	White	1	1	Unfamiliar	17	20	0.85	1	Unfamiliar	10.4	1		Whether dogs looked at the UMObefore release
19	DRG	DRG	Change	White	2	1	Unfamiliar	14.2	22.4	0.633929	1	Familiar	3	1
19	DRG	DRG	Change	White	3	1	Unfamiliar	7	21.8	0.321101	1	Unfamiliar	7.4	1		LookAft_bin
19	DRG	DRG	Change	White	4	2	Neither	21	21	1	0	Neither	20	0		Whether dogs looked at the UMO after release
19	DRG	DRG	Change	White	5	2	NA	NA	NA	NA	NA	NA	NA	NA
20	DRG	DRG	Change	White	1	1	Familiar	3.8	18.6	0.204301	1	Familiar	0	1
20	DRG	DRG	Change	White	2	1	Familiar	1	19.2	0.0520833	1	Familiar	1.8	1
20	DRG	DRG	Change	White	3	1	Unfamiliar	8.2	18.4	0.445652	1	Familiar	1	1
20	DRG	DRG	Change	White	4	2	Unfamiliar	8.4	18.6	0.451613	1	Familiar	2.2	1
20	DRG	DRG	Change	White	5	2	Familiar	2.8	18.6	0.150538	1	Unfamiliar	9.4	1
21	DRG	DRG	Change	Black	1	1	Neither	19.6	19.6	1	0	Familiar	3	1
21	DRG	DRG	Change	Black	2	1	Neither	21.4	21.4	1	0	Familiar	2.4	1
21	DRG	DRG	Change	Black	3	1	Neither	29.6	29.6	1	0	Neither	20	0
21	DRG	DRG	Change	Black	4	2	Familiar	13	19.6	0.663265	1	Neither	20	0
21	DRG	DRG	Change	Black	5	2	Familiar	8.8	26	0.338462	1	Familiar	0	1
22	DRG	DRG	Change	Black	1	1	Familiar	1.2	25.8	0.0465116	1	Familiar	13	1
22	DRG	DRG	Change	Black	2	1	Unfamiliar	10.8	23.2	0.465517	1	Unfamiliar	7.6	1
22	DRG	DRG	Change	Black	3	1	Neither	21.6	21.6	1	0	Unfamiliar	11	1
22	DRG	DRG	Change	Black	4	2	Unfamiliar	2	21.8	0.0917431	1	Unfamiliar	2.2	1
22	DRG	DRG	Change	Black	5	2	Familiar	20	22.8	0.877193	1	Unfamiliar	2.6	1
23	DRG	DRG	Change	Black	1	1	Neither	21.6	21.6	1	0	Neither	20	0
23	DRG	DRG	Change	Black	2	1	Neither	20.4	20.4	1	0	Familiar	6	1
23	DRG	DRG	Change	Black	3	1	Familiar	12.4	19.6	0.632653	1	Familiar	4.2	1
23	DRG	DRG	Change	Black	4	2	Neither	19.8	19.8	1	0	Neither	20	0
23	DRG	DRG	Change	Black	5	2	Neither	19.4	19.4	1	0	Familiar	7.6	1
24	DRG	DRG	Change	Black	1	1	Familiar	19.8	22.2	0.891892	1	Unfamiliar	7.2	1
24	DRG	DRG	Change	Black	2	1	Familiar	10.6	21.2	0.5	1	Unfamiliar	2	1
24	DRG	DRG	Change	Black	3	1	Familiar	14.6	21.2	0.688679	1	Familiar	2	1
24	DRG	DRG	Change	Black	4	2	Neither	22.8	22.8	1	0	Unfamiliar	3.2	1
24	DRG	DRG	Change	Black	5	2	Unfamiliar	4.4	21.8	0.201835	1	Unfamiliar	2.8	1
25	DRG	DRG	Same	White	1	1	Neither	19.8	19.8	1	0	Familiar	16.4	1
25	DRG	DRG	Same	White	2	1	Familiar	6.8	19.8	0.343434	1	Unfamiliar	7.8	1
25	DRG	DRG	Same	White	3	1	Neither	19.4	19.4	1	0	Unfamiliar	5.4	1
25	DRG	DRG	Same	White	4	2	Familiar	20	21.6	0.925926	1	Unfamiliar	13.2	1
25	DRG	DRG	Same	White	5	2	Neither	22.6	22.6	1	0	Unfamiliar	7.6	1
26	DRG	DRG	Same	White	1	1	Unfamiliar	0.6	30	0.02	1	Unfamiliar	0	1
26	DRG	DRG	Same	White	2	1	Unfamiliar	5	21.8	0.229358	1	Unfamiliar	0	1
26	DRG	DRG	Same	White	3	1	Familiar	9	17.4	0.517241	1	Unfamiliar	6.8	1
26	DRG	DRG	Same	White	4	2	Familiar	0.6	21	0.0285714	1	Unfamiliar	0	1
26	DRG	DRG	Same	White	5	2	Familiar	0.6	26.8	0.0223881	1	Familiar	0	1
27	DRG	DRG	Same	White	1	1	Neither	24.8	24.8	1	0	Neither	20	0
27	DRG	DRG	Same	White	2	1	Neither	26.4	26.4	1	0	Neither	20	0
27	DRG	DRG	Same	White	3	1	Neither	23.4	23.4	1	0	Familiar	0.4	1
27	DRG	DRG	Same	White	4	2	Neither	23.8	23.8	1	0	Neither	20	0
27	DRG	DRG	Same	White	5	2	Neither	22	22	1	0	Unfamiliar	0.2	1
28	DRG	DRG	Same	White	1	1	Familiar	14.2	18.4	0.771739	1	Familiar	0	1
28	DRG	DRG	Same	White	2	1	Neither	19.4	19.4	1	0	Neither	20	0
28	DRG	DRG	Same	White	3	1	Neither	19.4	19.4	1	0	Familiar	0.4	1
28	DRG	DRG	Same	White	4	2	Neither	17.4	17.4	1	0	Familiar	1.4	1
28	DRG	DRG	Same	White	5	2	Unfamiliar	2.2	19.2	0.114583	1	Familiar	14.4	1
29	DRG	DRG	Same	White	1	1	Familiar	22.8	26	0.876923	1	Familiar	11.4	1
29	DRG	DRG	Same	White	2	1	Neither	28.2	28.2	1	0	Unfamiliar	0.2	1
29	DRG	DRG	Same	White	3	1	Neither	26	26	1	0	Familiar	6.8	1
29	DRG	DRG	Same	White	4	2	Familiar	16.2	25.6	0.632812	1	Unfamiliar	1.4	1
29	DRG	DRG	Same	White	5	2	Unfamiliar	14.2	23.8	0.596639	1	Familiar	16.2	1
30	DRG	DRG	Same	Black	1	1	Neither	24.2	24.2	1	0	Unfamiliar	8.6	1
30	DRG	DRG	Same	Black	2	1	Neither	21.4	21.4	1	0	Unfamiliar	10	1
30	DRG	DRG	Same	Black	3	1	Neither	29	29	1	0	Unfamiliar	4.4	1
30	DRG	DRG	Same	Black	4	2	Familiar	23.2	25.8	0.899225	1	Familiar	15.8	1
30	DRG	DRG	Same	Black	5	2	Neither	23.2	23.2	1	0	Neither	20	0
31	DRG	DRG	Same	Black	1	1	Neither	22.6	22.6	1	0	Unfamiliar	0.2	1
31	DRG	DRG	Same	Black	2	1	Neither	21.8	21.8	1	0	Neither	20	0
31	DRG	DRG	Same	Black	3	1	Neither	21.6	21.6	1	0	Familiar	17.2	1
31	DRG	DRG	Same	Black	4	2	Neither	20.4	20.4	1	0	Unfamiliar	0	1
31	DRG	DRG	Same	Black	5	2	Neither	21.6	21.6	1	0	Unfamiliar	0.4	1
32	DRG	DRG	Same	Black	1	1	Unfamiliar	13.2	21.8	0.605505	1	Unfamiliar	0.4	1
32	DRG	DRG	Same	Black	2	1	Unfamiliar	2.4	20.4	0.117647	1	Unfamiliar	0.2	1
32	DRG	DRG	Same	Black	3	1	Neither	22.6	22.6	1	0	Familiar	3.2	1
32	DRG	DRG	Same	Black	4	2	Unfamiliar	3.6	19.2	0.1875	1	Familiar	3.6	1
32	DRG	DRG	Same	Black	5	2	Neither	21.6	21.6	1	0	Familiar	4.8	1
9	IRG	IRG_NoFood	Change	White	1	1	Unfamiliar	13.8	22.6	0.610619	1	Neither	20	0
9	IRG	IRG_NoFood	Change	White	2	1	Unfamiliar	3	21.8	0.137615	1	Unfamiliar	1.6	1
9	IRG	IRG_NoFood	Change	White	3	1	Neither	22.2	22.2	1	0	Familiar	7.8	1
9	IRG	IRG_NoFood	Change	White	4	2	Unfamiliar	3.4	21.6	0.157407	1	Familiar	0.4	1
9	IRG	IRG_NoFood	Change	White	5	2	Familiar	11.8	23.8	0.495798	1	Unfamiliar	14.2	1
10	IRG	IRG_NoFood	Same	Black	1	1	Familiar	13.2	21	0.628571	1	Unfamiliar	3.4	1
10	IRG	IRG_NoFood	Same	Black	2	1	Unfamiliar	15.8	21.4	0.738318	1	Familiar	17.4	1
10	IRG	IRG_NoFood	Same	Black	3	1	Familiar	1.2	22.4	0.0535714	1	Unfamiliar	4.4	1
10	IRG	IRG_NoFood	Same	Black	4	2	Familiar	15.2	20.6	0.737864	1	Unfamiliar	9	1
10	IRG	IRG_NoFood	Same	Black	5	2	Neither	22.8	22.8	1	0	Neither	20	0
11	IRG	IRG_NoFood	Change	White	1	1	Neither	24	24	1	0	Familiar	8	1
11	IRG	IRG_NoFood	Change	White	2	1	Neither	26.4	26.4	1	0	Familiar	7.8	1
11	IRG	IRG_NoFood	Change	White	3	1	Familiar	13.8	25	0.552	1	Familiar	7.4	1
11	IRG	IRG_NoFood	Change	White	4	2	Familiar	13.8	23.6	0.584746	1	Unfamiliar	5.8	1
11	IRG	IRG_NoFood	Change	White	5	2	Familiar	12.8	24.8	0.516129	1	Unfamiliar	11	1
12	IRG	IRG_NoFood	Same	Black	1	1	Familiar	14.6	19.8	0.737374	1	Familiar	8	1
12	IRG	IRG_NoFood	Same	Black	2	1	Familiar	15.4	19.4	0.793814	1	Unfamiliar	0.4	1
12	IRG	IRG_NoFood	Same	Black	3	1	Neither	18.8	18.8	1	0	Unfamiliar	0.2	1
12	IRG	IRG_NoFood	Same	Black	4	2	Neither	21	21	1	0	Unfamiliar	0	1
12	IRG	IRG_NoFood	Same	Black	5	2	Neither	19.4	19.4	1	0	Unfamiliar	5	1
13	IRG	IRG_NoFood	Change	Black	1	1	Neither	19.6	19.6	1	0	Unfamiliar	5.2	1
13	IRG	IRG_NoFood	Change	Black	2	1	Familiar	9.6	19	0.505263	1	Familiar	2.8	1
13	IRG	IRG_NoFood	Change	Black	3	1	Neither	18.4	18.4	1	0	Familiar	3.6	1
13	IRG	IRG_NoFood	Change	Black	4	2	Familiar	9.6	18.2	0.527473	1	Familiar	5	1
13	IRG	IRG_NoFood	Change	Black	5	2	Neither	19.4	19.4	1	0	Unfamiliar	4.2	1
14	IRG	IRG_NoFood	Same	White	1	1	Neither	28	28	1	0	Neither	20	0
14	IRG	IRG_NoFood	Same	White	2	1	Neither	22.2	22.2	1	0	Neither	20	0
14	IRG	IRG_NoFood	Same	White	3	1	Neither	21.8	21.8	1	0	Neither	20	0
14	IRG	IRG_NoFood	Same	White	4	2	Neither	21.4	21.4	1	0	Neither	20	0
14	IRG	IRG_NoFood	Same	White	5	2	Neither	23.2	23.2	1	0	Neither	20	0
15	IRG	IRG_NoFood	Change	Black	1	1	Unfamiliar	15.4	19.8	0.777778	1	Familiar	13.2	1
15	IRG	IRG_NoFood	Change	Black	2	1	Familiar	9.6	19.8	0.484848	1	Familiar	4.8	1
15	IRG	IRG_NoFood	Change	Black	3	1	Unfamiliar	13.4	29.4	0.455782	1	Unfamiliar	9	1
15	IRG	IRG_NoFood	Change	Black	4	2	Neither	22	22	1	0	Familiar	3	1
15	IRG	IRG_NoFood	Change	Black	5	2	Unfamiliar	16.6	19	0.873684	1	Familiar	1.8	1
16	IRG	IRG_NoFood	Same	White	1	1	Familiar	17.4	25.6	0.679687	1	Familiar	0.8	1
16	IRG	IRG_NoFood	Same	White	2	1	Neither	22	22	1	0	Familiar	3.4	1
16	IRG	IRG_NoFood	Same	White	3	1	Neither	18.8	18.8	1	0	Unfamiliar	1	1
16	IRG	IRG_NoFood	Same	White	4	2	Unfamiliar	4.2	23.2	0.181034	1	Unfamiliar	0.2	1
16	IRG	IRG_NoFood	Same	White	5	2	Unfamiliar	3.4	22.2	0.153153	1	Unfamiliar	0.4	1
34	IRG	IRG_NoFood	Change	Black	1	1	Neither	22.2	22.2	1	0	Familiar	1.4	1
34	IRG	IRG_NoFood	Change	Black	2	1	Familiar	21.6	22.2	0.972973	1	Unfamiliar	4.2	1
34	IRG	IRG_NoFood	Change	Black	3	1	Familiar	11	18.6	0.591398	1	Familiar	0.4	1
34	IRG	IRG_NoFood	Change	Black	4	2	Familiar	11	18.6	0.591398	1	Unfamiliar	6	1
34	IRG	IRG_NoFood	Change	Black	5	2	Neither	20.8	20.8	1	0	Unfamiliar	1.2	1
1	IRG	IRG+Food	Change	White	1	1	Neither	26.8	26.8	1	0	Neither	20	0
1	IRG	IRG+Food	Change	White	2	1	Neither	21.4	21.4	1	0	Unfamiliar	0.4	1
1	IRG	IRG+Food	Change	White	3	1	Familiar	21.4	23.8	0.89916	1	Unfamiliar	2	1
1	IRG	IRG+Food	Change	White	4	2	Unfamiliar	19.8	20.4	0.970588	1	Unfamiliar	0	1
1	IRG	IRG+Food	Change	White	5	2	Familiar	17.4	30.8	0.564935	1	Neither	20	0
2	IRG	IRG+Food	Same	Black	1	1	Unfamiliar	20.8	23.4	0.888889	1	Familiar	11	1
2	IRG	IRG+Food	Same	Black	2	1	Unfamiliar	19.4	25	0.776	1	Unfamiliar	8.8	1
2	IRG	IRG+Food	Same	Black	3	1	Unfamiliar	23.2	25.6	0.90625	1	Neither	20	0
2	IRG	IRG+Food	Same	Black	4	2	Familiar	23.6	25	0.944	1	Familiar	8.2	1
2	IRG	IRG+Food	Same	Black	5	2	Neither	24	24	1	0	Unfamiliar	3.8	1
3	IRG	IRG+Food	Change	White	1	1	Unfamiliar	14.6	18.8	0.776596	1	Unfamiliar	5.2	1
3	IRG	IRG+Food	Change	White	2	1	Unfamiliar	19.8	20.4	0.970588	1	Familiar	4	1
3	IRG	IRG+Food	Change	White	3	1	Unfamiliar	14	19.2	0.729167	1	Familiar	0.8	1
3	IRG	IRG+Food	Change	White	4	2	Unfamiliar	16.8	20.6	0.815534	1	Familiar	0.6	1
3	IRG	IRG+Food	Change	White	5	2	Neither	21.2	21.2	1	0	Unfamiliar	6.8	1
4	IRG	IRG+Food	Same	Black	1	1	Familiar	11.6	23.4	0.495726	1	Familiar	0.2	1
4	IRG	IRG+Food	Same	Black	2	1	Neither	20	20	1	0	Unfamiliar	5.4	1
4	IRG	IRG+Food	Same	Black	3	1	Neither	21.8	21.8	1	0	Unfamiliar	2.8	1
4	IRG	IRG+Food	Same	Black	4	2	Unfamiliar	21	21.4	0.981308	1	Unfamiliar	0	1
4	IRG	IRG+Food	Same	Black	5	2	Neither	21.4	21.4	1	0	Unfamiliar	4.2	1
5	IRG	IRG+Food	Change	Black	1	1	Neither	21.6	21.6	1	0	Unfamiliar	1.8	1
5	IRG	IRG+Food	Change	Black	2	1	Unfamiliar	10.8	20.2	0.534653	1	Unfamiliar	1.4	1
5	IRG	IRG+Food	Change	Black	3	1	Neither	18.4	18.4	1	0	Unfamiliar	1.2	1
5	IRG	IRG+Food	Change	Black	4	2	Neither	22.8	22.8	1	0	Unfamiliar	1	1
5	IRG	IRG+Food	Change	Black	5	2	Unfamiliar	12.4	19.6	0.632653	1	Unfamiliar	0.6	1
6	IRG	IRG+Food	Same	White	1	1	Unfamiliar	9.4	21.2	0.443396	1	Unfamiliar	8.2	1
6	IRG	IRG+Food	Same	White	2	1	Unfamiliar	4	21.6	0.185185	1	Unfamiliar	10.8	1
6	IRG	IRG+Food	Same	White	3	1	Neither	19.4	19.4	1	0	Unfamiliar	16.6	1
6	IRG	IRG+Food	Same	White	4	2	Familiar	5.4	21.8	0.247706	1	Unfamiliar	6.4	1
6	IRG	IRG+Food	Same	White	5	2	Unfamiliar	3.6	18.6	0.193548	1	Unfamiliar	0.8	1
7	IRG	IRG+Food	Change	Black	1	1	Neither	18	18	1	0	Unfamiliar	0.4	1
7	IRG	IRG+Food	Change	Black	2	1	Unfamiliar	17.4	18.2	0.956044	1	Unfamiliar	0	1
7	IRG	IRG+Food	Change	Black	3	1	Unfamiliar	14.4	19.2	0.75	1	Unfamiliar	0	1
7	IRG	IRG+Food	Change	Black	4	2	Unfamiliar	7	19.6	0.357143	1	Unfamiliar	0.2	1
7	IRG	IRG+Food	Change	Black	5	2	Neither	18	18	1	0	Unfamiliar	0.2	1
8	IRG	IRG+Food	Same	White	1	1	Neither	24	24	1	0	Unfamiliar	4.4	1
8	IRG	IRG+Food	Same	White	2	1	Familiar	27.8	29	0.958621	1	Familiar	5.8	1
8	IRG	IRG+Food	Same	White	3	1	Neither	28	28	1	0	Unfamiliar	3.8	1
8	IRG	IRG+Food	Same	White	4	2	Familiar	22.8	26.4	0.863636	1	Familiar	5.4	1
8	IRG	IRG+Food	Same	White	5	2	Neither	24.8	24.8	1	0	Familiar	12.6	1

## Sheet: Test_GazeAltern
ID	Group	Group_detailed	Subgroup	Familiar UMO	Trial	TrialSection	UMO_moves	Alter_FamUMO	Bin_FamUMO	Alter_UnfamUMO	Bin_UnfamUMO	Max_time	RelAltFam	RelAltUnfam
17	DRG	DRG	Change	White	1	1	Unfamiliar	0	0	3	1	22.6	0	0.132743		UMO_moves: The UMO that started to move in the specific trial in the Test phase
17	DRG	DRG	Change	White	2	1	Unfamiliar	0	0	6	1	47	0	0.12766		Familiar: The UMO with which the dog interacted during the Familiarization
17	DRG	DRG	Change	White	3	1	Familiar	0	0	0	0	9.8	0	0		Unfamiliar: The UMO that was unfamiliar to dogs
17	DRG	DRG	Change	White	4	2	Unfamiliar	1	1	11	1	38.2	0.026178	0.287958		Knock: Neither of the UMOs moved, the experimenter knocked on the door indicating to the owner to call the dog back
17	DRG	DRG	Change	White	5	2	NA	NA	NA	NA	NA	NA	NA	NA
18	DRG	DRG	Change	White	1	1	Unfamiliar	1	1	1	1	28.2	0.035461	0.035461		Alter_FamUMO
18	DRG	DRG	Change	White	2	1	Familiar	0	0	0	0	8.4	0	0		Frequency of gaze alternation between the cage and the familiar UMO
18	DRG	DRG	Change	White	3	1	Knock	NA	NA	NA	NA	Knock	NA	NA
18	DRG	DRG	Change	White	4	2	Knock	NA	NA	NA	NA	Knock	NA	NA		Alter_UnfamUMO
18	DRG	DRG	Change	White	5	2	NA	NA	NA	NA	NA	NA	NA	NA		Frequency of gaze alternation between the cage and the unfamiliar UMO
19	DRG	DRG	Change	White	1	1	Unfamiliar	0	0	0	0	21.4	0	0
19	DRG	DRG	Change	White	2	1	Knock	NA	NA	NA	NA	Knock	NA	NA		Max_time
19	DRG	DRG	Change	White	3	1	Knock	NA	NA	NA	NA	Knock	NA	NA		The time from the moment the UMO started to move until (a) the familiar UMO got within 0.5m of the cage, (b) the unfamiliar UMO stopped at its starting position
19	DRG	DRG	Change	White	4	2	Knock	NA	NA	NA	NA	Knock	NA	NA
19	DRG	DRG	Change	White	5	2	NA	NA	NA	NA	NA	NA	NA	NA
20	DRG	DRG	Change	White	1	1	Familiar	0	0	0	0	11.6	0	0
20	DRG	DRG	Change	White	2	1	Familiar	0	0	0	0	8.6	0	0
20	DRG	DRG	Change	White	3	1	Familiar	2	1	0	0	26.4	0.0757576	0
20	DRG	DRG	Change	White	4	2	Unfamiliar	0	0	4	1	36.2	0	0.110497
20	DRG	DRG	Change	White	5	2	Unfamiliar	0	0	0	0	24.2	0	0
21	DRG	DRG	Change	Black	1	1	Familiar	1	1	0	0	16.6	0.060241	0
21	DRG	DRG	Change	Black	2	1	Familiar	1	1	1	1	13.2	0.0757576	0.0757576
21	DRG	DRG	Change	Black	3	1	Knock	NA	NA	NA	NA	Knock	NA	NA
21	DRG	DRG	Change	Black	4	2	Knock	NA	NA	NA	NA	Knock	NA	NA
21	DRG	DRG	Change	Black	5	2	Familiar	0	0	0	0	10.8	0	0
22	DRG	DRG	Change	Black	1	1	Knock	NA	NA	NA	NA	Knock	NA	NA
22	DRG	DRG	Change	Black	2	1	Unfamiliar	0	0	2	1	34.8	0	0.0574713
22	DRG	DRG	Change	Black	3	1	Unfamiliar	0	0	1	1	29.6	0	0.0337838
22	DRG	DRG	Change	Black	4	2	Unfamiliar	0	0	1	1	34.4	0	0.0290698
22	DRG	DRG	Change	Black	5	2	Unfamiliar	0	0	1	1	29	0	0.0344828
23	DRG	DRG	Change	Black	1	1	Unfamiliar	1	1	24	1	34.6	0.0289017	0.693642
23	DRG	DRG	Change	Black	2	1	Familiar	3	1	0	0	8.4	0.357143	0
23	DRG	DRG	Change	Black	3	1	Familiar	3	1	0	0	12	0.25	0
23	DRG	DRG	Change	Black	4	2	Unfamiliar	0	0	12	1	36.2	0	0.331492
23	DRG	DRG	Change	Black	5	2	Unfamiliar	0	0	5	1	25	0	0.2
24	DRG	DRG	Change	Black	1	1	Unfamiliar	2	1	3	1	50.6	0.0395257	0.0592885
24	DRG	DRG	Change	Black	2	1	Unfamiliar	0	0	7	1	49.4	0	0.1417
24	DRG	DRG	Change	Black	3	1	Unfamiliar	2	1	3	1	42	0.047619	0.0714286
24	DRG	DRG	Change	Black	4	2	Unfamiliar	1	1	5	1	41.2	0.0242718	0.121359
24	DRG	DRG	Change	Black	5	2	Unfamiliar	0	0	0	0	26.4	0	0
25	DRG	DRG	Same	White	1	1	Familiar	0	0	0	0	11	0	0
25	DRG	DRG	Same	White	2	1	Familiar	0	0	0	0	8.8	0	0
25	DRG	DRG	Same	White	3	1	Unfamiliar	0	0	3	1	29.6	0	0.101351
25	DRG	DRG	Same	White	4	2	Unfamiliar	0	0	1	1	29.2	0	0.0342466
25	DRG	DRG	Same	White	5	2	Unfamiliar	0	0	2	1	27.2	0	0.0735294
26	DRG	DRG	Same	White	1	1	Unfamiliar	1	1	1	1	81.2	0.0123153	0.0123153
26	DRG	DRG	Same	White	2	1	Unfamiliar	0	0	0	0	49.4	0	0
26	DRG	DRG	Same	White	3	1	Unfamiliar	0	0	3	1	49	0	0.0612245
26	DRG	DRG	Same	White	4	2	Familiar	0	0	0	0	33.8	0	0
26	DRG	DRG	Same	White	5	2	Familiar	1	1	1	1	27	0.037037	0.037037
27	DRG	DRG	Same	White	1	1	Knock	NA	NA	NA	NA	Knock	NA	NA
27	DRG	DRG	Same	White	2	1	Knock	NA	NA	NA	NA	Knock	NA	NA
27	DRG	DRG	Same	White	3	1	Familiar	1	1	0	0	9.4	0.106383	0
27	DRG	DRG	Same	White	4	2	Knock	NA	NA	NA	NA	Knock	NA	NA
27	DRG	DRG	Same	White	5	2	Familiar	1	1	0	0	11.2	0.0892857	0
28	DRG	DRG	Same	White	1	1	Knock	NA	NA	NA	NA	Knock	NA	NA
28	DRG	DRG	Same	White	2	1	Knock	NA	NA	NA	NA	Knock	NA	NA
28	DRG	DRG	Same	White	3	1	Knock	NA	NA	NA	NA	Knock	NA	NA
28	DRG	DRG	Same	White	4	2	Familiar	2	1	0	0	7.6	0.263158	0
28	DRG	DRG	Same	White	5	2	Familiar	0	0	0	0	13	0	0
29	DRG	DRG	Same	White	1	1	Knock	NA	NA	NA	NA	Knock	NA	NA
29	DRG	DRG	Same	White	2	1	Knock	NA	NA	NA	NA	Knock	NA	NA
29	DRG	DRG	Same	White	3	1	Unfamiliar	0	0	0	0	21.2	0	0
29	DRG	DRG	Same	White	4	2	Familiar	2	1	0	0	9.8	0.204082	0
29	DRG	DRG	Same	White	5	2	Knock	NA	NA	NA	NA	Knock	NA	NA
30	DRG	DRG	Same	Black	1	1	Unfamiliar	1	1	0	0	28.4	0.0352113	0
30	DRG	DRG	Same	Black	2	1	Unfamiliar	0	0	1	1	30.6	0	0.0326797
30	DRG	DRG	Same	Black	3	1	Unfamiliar	0	0	0	0	29.2	0	0
30	DRG	DRG	Same	Black	4	2	Knock	NA	NA	NA	NA	Knock	NA	NA
30	DRG	DRG	Same	Black	5	2	Knock	NA	NA	NA	NA	Knock	NA	NA
31	DRG	DRG	Same	Black	1	1	Knock	NA	NA	NA	NA	Knock	NA	NA
31	DRG	DRG	Same	Black	2	1	Knock	NA	NA	NA	NA	Knock	NA	NA
31	DRG	DRG	Same	Black	3	1	Knock	NA	NA	NA	NA	Knock	NA	NA
31	DRG	DRG	Same	Black	4	2	Knock	NA	NA	NA	NA	Knock	NA	NA
31	DRG	DRG	Same	Black	5	2	Familiar	0	0	0	0	10.6	0	0
32	DRG	DRG	Same	Black	1	1	Unfamiliar	2	1	3	1	23.8	0.0840336	0.12605
32	DRG	DRG	Same	Black	2	1	Unfamiliar	0	0	2	1	20.2	0	0.0990099
32	DRG	DRG	Same	Black	3	1	Familiar	0	0	1	1	8.6	0	0.116279
32	DRG	DRG	Same	Black	4	2	Familiar	4	1	1	1	10.2	0.392157	0.0980392
32	DRG	DRG	Same	Black	5	2	Familiar	5	1	1	1	9.8	0.510204	0.102041
9	IRG	IRG_NoFood	Change	White	1	1	Unfamiliar	0	0	6	1	46	0	0.130435
9	IRG	IRG_NoFood	Change	White	2	1	Unfamiliar	3	1	2	1	52.2	0.0574713	0.0383142
9	IRG	IRG_NoFood	Change	White	3	1	Familiar	3	1	1	1	12	0.25	0.0833333
9	IRG	IRG_NoFood	Change	White	4	2	Familiar	1	1	0	0	7.6	0.131579	0
9	IRG	IRG_NoFood	Change	White	5	2	Knock	NA	NA	NA	NA	Knock	NA	NA
10	IRG	IRG_NoFood	Same	Black	1	1	Unfamiliar	0	0	11	1	28.8	0	0.381944
10	IRG	IRG_NoFood	Same	Black	2	1	Familiar	2	1	0	0	7.6	0.263158	0
10	IRG	IRG_NoFood	Same	Black	3	1	Familiar	5	1	1	1	13	0.384615	0.0769231
10	IRG	IRG_NoFood	Same	Black	4	2	Unfamiliar	1	1	2	1	28.4	0.0352113	0.0704225
10	IRG	IRG_NoFood	Same	Black	5	2	Knock	NA	NA	NA	NA	Knock	NA	NA
11	IRG	IRG_NoFood	Change	White	1	1	Familiar	1	1	0	0	9.8	0.102041	0
11	IRG	IRG_NoFood	Change	White	2	1	Familiar	7	1	1	1	9.6	0.729167	0.104167
11	IRG	IRG_NoFood	Change	White	3	1	Familiar	1	1	0	0	10.4	0.0961538	0
11	IRG	IRG_NoFood	Change	White	4	2	Unfamiliar	0	0	6	1	21	0	0.285714
11	IRG	IRG_NoFood	Change	White	5	2	Unfamiliar	0	0	1	1	21	0	0.047619
12	IRG	IRG_NoFood	Same	Black	1	1	Knock	NA	NA	NA	NA	Knock	NA	NA
12	IRG	IRG_NoFood	Same	Black	2	1	Unfamiliar	0	0	3	1	21	0	0.142857
12	IRG	IRG_NoFood	Same	Black	3	1	Unfamiliar	1	1	4	1	24.8	0.0403226	0.16129
12	IRG	IRG_NoFood	Same	Black	4	2	Unfamiliar	0	0	1	1	16.8	0	0.0595238
12	IRG	IRG_NoFood	Same	Black	5	2	Unfamiliar	0	0	0	0	13	0	0
13	IRG	IRG_NoFood	Change	Black	1	1	Unfamiliar	2	1	0	0	26.4	0.0757576	0
13	IRG	IRG_NoFood	Change	Black	2	1	Unfamiliar	0	0	0	0	26.2	0	0
13	IRG	IRG_NoFood	Change	Black	3	1	Unfamiliar	1	1	0	0	28.4	0.0352113	0
13	IRG	IRG_NoFood	Change	Black	4	2	Familiar	3	1	2	1	9.2	0.326087	0.217391
13	IRG	IRG_NoFood	Change	Black	5	2	Unfamiliar	0	0	0	0	19.8	0	0
14	IRG	IRG_NoFood	Same	White	1	1	Knock	NA	NA	NA	NA	Knock	NA	NA
14	IRG	IRG_NoFood	Same	White	2	1	Knock	NA	NA	NA	NA	Knock	NA	NA
14	IRG	IRG_NoFood	Same	White	3	1	Knock	NA	NA	NA	NA	Knock	NA	NA
14	IRG	IRG_NoFood	Same	White	4	2	Knock	NA	NA	NA	NA	Knock	NA	NA
14	IRG	IRG_NoFood	Same	White	5	2	Knock	NA	NA	NA	NA	Knock	NA	NA
15	IRG	IRG_NoFood	Change	Black	1	1	Familiar	2	1	0	0	8	0.25	0
15	IRG	IRG_NoFood	Change	Black	2	1	Familiar	4	1	0	0	9.2	0.434783	0
15	IRG	IRG_NoFood	Change	Black	3	1	Unfamiliar	0	0	2	1	34.8	0	0.0574713
15	IRG	IRG_NoFood	Change	Black	4	2	Unfamiliar	5	1	0	0	8.6	0.581395	0
15	IRG	IRG_NoFood	Change	Black	5	2	Unfamiliar	5	1	0	0	9.8	0.510204	0
16	IRG	IRG_NoFood	Same	White	1	1	Familiar	0	0	0	0	10.2	0	0
16	IRG	IRG_NoFood	Same	White	2	1	Familiar	0	0	0	0	9.8	0	0
16	IRG	IRG_NoFood	Same	White	3	1	Unfamiliar	0	0	3	1	28.2	0	0.106383
16	IRG	IRG_NoFood	Same	White	4	2	Unfamiliar	0	0	2	1	30.8	0	0.0649351
16	IRG	IRG_NoFood	Same	White	5	2	Unfamiliar	0	0	2	1	28.8	0	0.0694444
34	IRG	IRG_NoFood	Change	Black	1	1	Familiar	2	1	0	0	7.8	0.25641	0
34	IRG	IRG_NoFood	Change	Black	2	1	Unfamiliar	0	0	4	1	28	0	0.142857
34	IRG	IRG_NoFood	Change	Black	3	1	Unfamiliar	0	0	5	1	27.2	0	0.183824
34	IRG	IRG_NoFood	Change	Black	4	2	Unfamiliar	1	1	2	1	24.2	0.0413223	0.0826446
34	IRG	IRG_NoFood	Change	Black	5	2	Unfamiliar	1	1	3	1	22	0.0454545	0.136364
1	IRG	IRG+Food	Change	White	1	1	Knock	NA	NA	NA	NA	Knock	NA	NA
1	IRG	IRG+Food	Change	White	2	1	Knock	NA	NA	NA	NA	Knock	NA	NA
1	IRG	IRG+Food	Change	White	3	1	Unfamiliar	0	0	2	1	23.8	0	0.0840336
1	IRG	IRG+Food	Change	White	4	2	Unfamiliar	1	1	3	1	24.6	0.0406504	0.121951
1	IRG	IRG+Food	Change	White	5	2	Knock	NA	NA	NA	NA	Knock	NA	NA
2	IRG	IRG+Food	Same	Black	1	1	Familiar	1	1	0	0	9.6	0.104167	0
2	IRG	IRG+Food	Same	Black	2	1	Unfamiliar	0	0	1	1	30.4	0	0.0328947
2	IRG	IRG+Food	Same	Black	3	1	Knock	NA	NA	NA	NA	Knock	NA	NA
2	IRG	IRG+Food	Same	Black	4	2	Familiar	3	1	0	0	9.4	0.319149	0
2	IRG	IRG+Food	Same	Black	5	2	Unfamiliar	1	1	6	1	29.6	0.0337838	0.202703
3	IRG	IRG+Food	Change	White	1	1	Unfamiliar	0	0	3	1	21	0	0.142857
3	IRG	IRG+Food	Change	White	2	1	Familiar	0	0	0	0	12.4	0	0
3	IRG	IRG+Food	Change	White	3	1	Familiar	3	1	1	1	9	0.333333	0.111111
3	IRG	IRG+Food	Change	White	4	2	Familiar	3	1	0	0	9	0.333333	0
3	IRG	IRG+Food	Change	White	5	2	Unfamiliar	0	0	3	1	19.2	0	0.15625
4	IRG	IRG+Food	Same	Black	1	1	Familiar	0	0	0	0	11.2	0	0
4	IRG	IRG+Food	Same	Black	2	1	Unfamiliar	0	0	12	1	36.4	0	0.32967
4	IRG	IRG+Food	Same	Black	3	1	Unfamiliar	0	0	7	1	26.4	0	0.265152
4	IRG	IRG+Food	Same	Black	4	2	Familiar	0	0	0	0	12.4	0	0
4	IRG	IRG+Food	Same	Black	5	2	Unfamiliar	0	0	4	1	32.6	0	0.122699
5	IRG	IRG+Food	Change	Black	1	1	Familiar	1	1	0	0	11.6	0.0862069	0
5	IRG	IRG+Food	Change	Black	2	1	Unfamiliar	0	0	0	0	42.2	0	0
5	IRG	IRG+Food	Change	Black	3	1	Unfamiliar	0	0	2	1	24.8	0	0.0806452
5	IRG	IRG+Food	Change	Black	4	2	Unfamiliar	0	0	6	1	25.6	0	0.234375
5	IRG	IRG+Food	Change	Black	5	2	Unfamiliar	0	0	2	1	31.6	0	0.0632911
6	IRG	IRG+Food	Same	White	1	1	Unfamiliar	0	0	18	1	30.6	0	0.588235
6	IRG	IRG+Food	Same	White	2	1	Unfamiliar	1	1	6	1	28	0.0357143	0.214286
6	IRG	IRG+Food	Same	White	3	1	Unfamiliar	0	0	5	1	32.6	0	0.153374
6	IRG	IRG+Food	Same	White	4	2	Unfamiliar	0	0	2	1	29.4	0	0.0680272
6	IRG	IRG+Food	Same	White	5	2	Knock	NA	NA	NA	NA	Knock	NA	NA
7	IRG	IRG+Food	Change	Black	1	1	Unfamiliar	2	1	7	1	36.2	0.0552486	0.19337
7	IRG	IRG+Food	Change	Black	2	1	Unfamiliar	0	0	2	1	31.2	0	0.0641026
7	IRG	IRG+Food	Change	Black	3	1	Unfamiliar	0	0	2	1	23.6	0	0.0847458
7	IRG	IRG+Food	Change	Black	4	2	Unfamiliar	0	0	3	1	23	0	0.130435
7	IRG	IRG+Food	Change	Black	5	2	Unfamiliar	0	0	3	1	15	0	0.2
8	IRG	IRG+Food	Same	White	1	1	Unfamiliar	0	0	2	1	27.4	0	0.0729927
8	IRG	IRG+Food	Same	White	2	1	Unfamiliar	0	0	2	1	28.4	0	0.0704225
8	IRG	IRG+Food	Same	White	3	1	Unfamiliar	1	1	1	1	22.8	0.0438596	0.0438596
8	IRG	IRG+Food	Same	White	4	2	Familiar	2	1	0	0	12.6	0.15873	0
8	IRG	IRG+Food	Same	White	5	2	Knock	NA	NA	NA	NA	Knock	NA	NA
